# Supplementary material for: The kinase Isr1 negatively regulates hexosamine biosynthesis in S. cerevisiae
Source: PLoS Genet. 2020 Jun 24;16(6):e1008840. doi: 10.1371/journal.pgen.1008840 (PMC7340321; doi:10.1371/journal.pgen.1008840)
Supplement: S1 Table — Phosphopeptide dataset comparing isr1Δ cells expressing either EV or GAL-2μ ISR1. The "Results" tab contains the full set of quantitative results displayed in the volcano plot (Fig 4B). The "S332” tab contains the quantitative data displayed in Fig 4C. (XLSX) [file pgen.1008840.s007.xlsx]

## Sheet: results
Protein	Phosphopeptide	Log2 fold change (GAL-2u ISR1 / EV)	Standard Error	Tvalue	Degrees of freedom	p-value
YGL180W	RLS[Phospho (STY)]IS[Phospho (STY)]SLNPSNALSR	-1.95277	0.000226203	-8632.83	1	7.3744e-05
YER054C	DGS[Phospho (STY)]TEETLNSLK	-0.451974	0.00403199	-112.097	2	7.95719e-05
YOL062C	RSSS[Phospho (STY)]FLGQGDSTSDFYDNNK	-0.340348	0.00310672	-109.552	2	8.33114e-05
YFL001W	KIS[Phospho (STY)]QEEVTR	1.2628	0.0780063	16.1884	4	8.5186e-05
YLL029W	RAS[Phospho (STY)]LFLR	-0.385588	0.0289194	-13.3332	4	0.000182937
YLR081W	DSHLS[Phospho (STY)]AQSQK	2.73604	0.240954	11.355	4	0.000342985
YPL221W	SAPDKITQQEVS[Phospho (STY)]PDRASSSPNSK	-0.776515	0.0185127	-41.9449	2	0.000567899
YJL020C	LS[Phospho (STY)]MFNQDITEQVPLPK	-0.876122	0.0215722	-40.6135	2	0.000605709
YOR371C	NTTSSPPT[Phospho (STY)]S[Phospho (STY)]PK	0.617659	0.0170773	36.1685	2	0.000763558
YPR074C	RLS[Phospho (STY)]GQLPANWESK	-0.251136	0.0298499	-8.4133	4	0.00109258
YLR327C	RLS[Phospho (STY)]DLQQYHI	-0.907031	0.108436	-8.3647	4	0.00111703
YNL074C	SNSNNSNPS[Phospho (STY)]FIFER	1.28279	0.160423	7.99628	4	0.00132624
YGL092W	HMQDEQDSS[Phospho (STY)]ENEPIANADSVTNIDR	-0.843583	0.109442	-7.70801	4	0.0015246
YBR074W	GSNS[Phospho (STY)]M[Oxidation (M)]EEGLSTR	0.474706	0.0193328	24.5544	2	0.00165449
YHR052W	SNS[Phospho (STY)]KKST[Phospho (STY)]PVSTPSK	0.546023	0.0226036	24.1564	2	0.00170931
YHR135C	TPEQHPNDDNSSLAAS[Phospho (STY)]HKGFFQK	1.09444	0.148401	7.37487	4	0.00180174
YJR049C	RSS[Phospho (STY)]LLNK	0.479873	0.0205798	23.3177	2	0.00183415
YBR001C	RGS[Phospho (STY)]EDDSFLSSQGNR	-0.505996	0.00150833	-335.468	1	0.0018977
YJL076W	KVRPS[Phospho (STY)]LSSLSDLVSR	-0.558587	0.0771478	-7.24048	4	0.00193098
YNL074C	SNSFY[Phospho (STY)]NLQTISPIPISGSEVR	-1.33864	0.131242	-10.1998	3	0.00200849
YCR087C-A	NHTSC[Carbamidomethyl (C)]IS[Phospho (STY)]EDEKYQK	0.754461	0.105413	7.15723	4	0.00201681
YMR291W	SNFNT[Phospho (STY)]PK	0.526533	0.0520034	10.125	3	0.00205232
YKL104C	EVGAS[Phospho (STY)]MT[Phospho (STY)]R	3.69444	0.170453	21.6743	2	0.0021219
YCR021C	EAVPES[Phospho (STY)]PR	-1.94568	0.288332	-6.74805	4	0.00251413
YBL047C	RANS[Phospho (STY)]NEDGESVSSIQESPK	1.28512	0.138797	9.25904	3	0.00266582
YOL130W	SES[Phospho (STY)]TNETEIHEK	0.606327	0.0919368	6.59505	4	0.0027383
YHR132W-A	RMS[Phospho (STY)]SSSGGDSISR	0.434833	0.0663156	6.55701	4	0.0027978
YCR073W-A	EASC[Carbamidomethyl (C)]KS[Phospho (STY)]TAS[Phospho (STY)]AAEGK	0.745302	0.0827876	9.00258	3	0.00289339
YPR041W	GGGLS[Phospho (STY)]ISDIAQGK	-0.377266	0.0424226	-8.89304	3	0.00299844
YOL126C	PHS[Phospho (STY)]VTPSIEQDSLK	-1.05704	0.164453	-6.42761	4	0.00301254
YLR138W	IHS[Phospho (STY)]LVDKGK	1.04491	0.162748	6.42044	4	0.00302502
YKL064W	SLVSDLS[Phospho (STY)]PSELESWLK	1.44794	0.227414	6.36699	4	0.0031201
YLR249W	KKELGDAYVSS[Phospho (STY)]DEEF	1.91713	0.303216	6.32265	4	0.00320177
YGL073W	ANS[Phospho (STY)]STSSENPSLTPFDIESNNDRK	-0.678173	0.00346917	-195.485	1	0.00325658
YMR014W	TANANQTHSNIDYDT[Phospho (STY)]DDGNEKNAIDSK	0.715209	0.0424668	16.8416	2	0.00350706
YLR309C	SGS[Phospho (STY)]IGTLANANIDSSPANNSNPTKLEK	-0.609143	0.00344365	-176.889	1	0.00359894
YOL138C	FTYNS[Phospho (STY)]VS[Phospho (STY)]PR	0.551251	0.0667759	8.25524	3	0.00372222
YPL085W	NPS[Phospho (STY)]LDVVAGELHNNNEHTQK	0.478889	0.0790449	6.05844	4	0.00374691
YCR021C	ASGETAIHEPEPEAEQAVEDT[Phospho (STY)]A	-1.39981	0.232149	-6.02981	4	0.00381263
YJL082W	TNDS[Phospho (STY)]SLLPGYMDSATLLHPGK	-0.967401	0.0611444	-15.8216	2	0.00397107
YNL231C	LLYPVKS[Phospho (STY)]ESSTV	-0.475854	0.0809891	-5.87553	4	0.00419205
YLR249W	KELGDAYVSS[Phospho (STY)]DEEF	1.47982	0.254233	5.82073	4	0.00433789
YOR042W	DGT[Phospho (STY)]PKVEEK	0.432675	0.0746231	5.79814	4	0.00439981
YGR034W	AKQS[Phospho (STY)]LDVSSDR	0.623454	0.0821436	7.58981	3	0.00474551
YIL041W	ERLS[Phospho (STY)]FEIGK	0.264319	0.0469425	5.63071	4	0.00489422
YKL171W	ANS[Phospho (STY)]SDTIYFRPK	-0.203831	0.0372386	-5.47365	4	0.00542122
YNL278W	KATT[Phospho (STY)]PEKFER	0.725892	0.0537189	13.5128	2	0.005432
YOL054W	HVIIT[Phospho (STY)]DDEEEEQRR	0.282518	0.0521121	5.42135	4	0.005612
YGR196C	SAS[Phospho (STY)]FKS[Phospho (STY)]ENR	0.855464	0.158641	5.39245	4	0.00572093
YPR065W	FSSS[Phospho (STY)]PNSSVLENNR	-0.496142	0.0920454	-5.39019	4	0.00572954
YIL156W	MLGGS[Phospho (STY)]GKR	0.909723	0.169585	5.36442	4	0.00582905
YDR122W	GNQQDDGNSESNS[Phospho (STY)]MHTQPSTMAPATLR	-0.596368	0.0867357	-6.87569	3	0.00630088
YML034W	M[Acetyl (Protein N-term)]NS[Phospho (STY)]DLEYLEDGFDPNSMK	1.00556	0.192575	5.22166	4	0.00642017
YNR049C	HFS[Phospho (STY)]PSFSNR	0.981676	0.143887	6.82255	3	0.006442
YAL038W	RTS[Phospho (STY)]IIGTIGPK	-0.699121	0.134361	-5.20331	4	0.00650138
YER166W	DSVVTEEIPMTFMHGEDGSPSGY[Phospho (STY)]QK	-1.17913	0.0966265	-12.2029	2	0.00664851
YLR332W	FYDEQGNELS[Phospho (STY)]PR	0.25346	0.0491128	5.16078	4	0.00669444
YDL182W	NFHAEVST[Phospho (STY)]PQVLSAK	0.259716	0.0504156	5.15151	4	0.00673742
YLR187W	LKIT[Phospho (STY)]DS[Phospho (STY)]NLENMEDVEAK	-1.04259	0.156315	-6.6698	3	0.00687161
YMR276W	SGGS[Phospho (STY)]VQGALDSLLNGDV	-0.808954	0.121518	-6.65705	3	0.00690914
YDL136W;YDL191W	TKS[Phospho (STY)]KEQLASQLVDLK	1.22651	0.24259	5.05588	4	0.0072013
YBR108W	LHEGTITSEVDS[Phospho (STY)]SKDANKYEK	-0.548171	0.0062798	-87.291	1	0.00729275
YPR135W	HGLFVDS[Phospho (STY)]ES[Phospho (STY)]DLENLEGNDDINKSDK	0.46235	0.00531246	87.0313	1	0.00731452
YGR058W	VHS[Phospho (STY)]APIPLQTQYNK	0.525085	0.104543	5.02267	4	0.00737148
YNL233W	FLDNHEVDS[Phospho (STY)]IVS[Phospho (STY)]LER	-1.47401	0.2948	-5.00001	4	0.00749037
YJL187C	TNS[Phospho (STY)]PISLK	-0.520414	0.0452966	-11.489	2	0.00749089
YNL102W	LRENLNSS[Phospho (STY)]PTSEFK	-0.784449	0.157611	-4.97711	4	0.00761292
YDR507C	QIEIDIS[Phospho (STY)]DLEQELSK	1.78227	0.277375	6.42551	3	0.00764046
YML034W	ELGTANGTGHS[Phospho (STY)]T[Phospho (STY)]PLSK	-1.90114	0.0230942	-82.321	1	0.007733
YGL008C	S[Phospho (STY)]VEDFMAAMQR	-1.40459	0.286808	-4.89733	4	0.00805946
YDR348C	NKS[Phospho (STY)]LSQR	-0.469159	0.0432849	-10.8389	2	0.00840486
YHR108W	ISESDLAVLKPS[Phospho (STY)]NQLK	1.06434	0.222073	4.79273	4	0.00869418
YOR030W	TNHIYNYENS[Phospho (STY)]D	0.49116	0.102692	4.78284	4	0.00875728
YKL181W	S[Phospho (STY)]KDLYSQNK	0.601228	0.126062	4.7693	4	0.0088446
YDR119W	ADDMPVVQADNQTSS[Phospho (STY)]SK	1.09574	0.0152438	71.8812	1	0.00885599
YNL149C	NQGLDPDS[Phospho (STY)]DADIEELLEE	0.964877	0.202847	4.75667	4	0.00892702
YGR027W-B	AVSPTDST[Phospho (STY)]PPSTHTEDSK	0.602103	0.0578907	10.4007	2	0.00911811
YGR004W	VS[Phospho (STY)]FSTANEVHIIPSSDSSK	-0.219473	0.0464293	-4.72704	4	0.00912402
YPL265W	NSSSLDS[Phospho (STY)]DHDAYYSK	0.813491	0.17232	4.7208	4	0.00916614
YDL188C	ARS[Phospho (STY)]NDEDT[Phospho (STY)]DEELEDFNFKPGSSGIADHK	-0.678675	0.144921	-4.68308	4	0.0094261
YKL101W	S[Phospho (STY)]LNLNDLLVFDDPLPSK	0.472162	0.101069	4.67166	4	0.00950652
YER091C	VFNLPLFPTTTIGS[Phospho (STY)]FPQTK	0.620088	0.104549	5.93109	3	0.00957892
YIL173W;YJL222W	SASHES[Phospho (STY)]DLAAAR	0.75067	0.0114465	65.5806	1	0.00970669
YDR146C	FVIS[Phospho (STY)]ETPS[Phospho (STY)]PVLK	-2.58209	0.256339	-10.073	2	0.00971232
YHL033C	SKQDAS[Phospho (STY)]PKPYAVK	0.927016	0.199704	4.64195	4	0.0097198
YPL180W	EADIDDLS[Phospho (STY)]SHS[Phospho (STY)]QNLR	-0.400321	0.0684053	-5.8522	3	0.00994598
YER016W	TVS[Phospho (STY)]NPTTAK	0.648877	0.140838	4.60726	4	0.00997617
YKL052C	EQTDLTGEGHGGADDEQDEST[Phospho (STY)]IQR	-0.297348	0.00474127	-62.7147	1	0.0101502
YIR003W	KLS[Phospho (STY)]SPDTESK	0.39952	0.0873302	4.57482	4	0.0102234
YMR011W	LET[Phospho (STY)]DES[Phospho (STY)]PIQTK	0.745353	0.163283	4.5648	4	0.0103013
YOL145C	KTLSDS[Phospho (STY)]DEDDDDVVK	0.324382	0.0562046	5.77145	3	0.010341
YDR372C	ADS[Phospho (STY)]GDTSSIHSSANNTKGDK	0.464052	0.0804064	5.77133	3	0.0103416
YNL293W	SLAGVHWNNS[Phospho (STY)]IKEK	0.544546	0.0560238	9.71991	2	0.0104195
YKR093W	DSYVS[Phospho (STY)]DDVANSTER	0.65961	0.145235	4.54169	4	0.0104836
YDR141C	MEAEENPS[Phospho (STY)]ETETNDSHLDR	0.530245	0.117646	4.50711	4	0.0107638
YDR028C	RTLS[Phospho (STY)]LGK	0.993054	0.104467	9.50594	2	0.0108861
YDR033W	PAATPNLS[Phospho (STY)]KDKK	0.871839	0.196087	4.44619	4	0.0112799
YGR097W	NS[Phospho (STY)]EGSSPC[Carbamidomethyl (C)]YNDDQIR	0.347221	0.0623868	5.56562	3	0.0114453
YGR270W	HPET[Phospho (STY)]PPPVRR	1.37066	0.309615	4.42699	4	0.0114487
YHR052W	SNS[Phospho (STY)]KKST[Phospho (STY)]PVST[Phospho (STY)]PSK	1.4732	0.0266485	55.2827	1	0.0115145
YLR421C	M[Oxidation (M)]IGVLNNSSES[Phospho (STY)]DEEES[Phospho (STY)]NDEKQK	0.415624	0.0941992	4.41218	4	0.011581
YDR422C	VNS[Phospho (STY)]SNSM[Oxidation (M)]YTAER	0.651354	0.148615	4.38282	4	0.0118488
YDR310C	GSS[Phospho (STY)]MS[Phospho (STY)]PKPR	0.551024	0.126264	4.36407	4	0.0120237
YBL041W	AGGAAAS[Phospho (STY)]LIMPFLDNQVNFK	1.0719	0.246587	4.34693	4	0.0121864
YKR055W	SDIDSSTGDTSVS[Phospho (STY)]ISGTK	-0.454023	0.104597	-4.34071	4	0.0122461
YER114C	SAS[Phospho (STY)]EAIKGETLK	0.618224	0.142974	4.32403	4	0.0124079
YIL138C	NEQLDS[Phospho (STY)]EVEKLESQLSDTK	-2.20722	0.0432412	-51.0445	1	0.0124703
YBR275C	VDDLRS[Phospho (STY)]DEDEHGTVAQEK	0.884955	0.164206	5.38931	3	0.012517
YDR159W	LNQNSSVKPQINTS[Phospho (STY)]PK	0.471349	0.109784	4.29341	4	0.0127118
YKR100C	NSS[Phospho (STY)]ITS[Phospho (STY)]VNKR	0.446452	0.0513384	8.69626	2	0.0129665
YGR027W-B	AHNVST[Phospho (STY)]SNNS[Phospho (STY)]PSTDNDSISK	0.311822	0.0586963	5.31247	3	0.0130251
YKL021C	DAETADIGDQSEVES[Phospho (STY)]DTEELKK	0.360522	0.0678832	5.31091	3	0.0130357
YBR108W	YVSASGSITPPRPPPS[Phospho (STY)]R	6.93884	0.144916	47.8818	1	0.0132937
YFL007W	SAT[Phospho (STY)]PTLQDQK	0.392945	0.0745979	5.2675	3	0.013335
YOR291W	LGNNSVESLREC[Carbamidomethyl (C)]NY[Phospho (STY)]TLAVSGDVFR	-2.04461	0.239721	-8.52913	2	0.0134693
YNL053W	SQTISGLETST[Phospho (STY)]PIS[Phospho (STY)]STR	-0.357248	0.00756589	-47.2182	1	0.0134805
YGL036W	AQS[Phospho (STY)]IHIDDFENENN	-0.738704	0.17649	-4.18553	4	0.0138563
YDR208W	SES[Phospho (STY)]ATAEIKK	0.449627	0.0871426	5.15967	3	0.0141184
YER157W	TKS[Phospho (STY)]SSILTLAR	0.226085	0.0438891	5.15129	3	0.0141818
YPL267W	SQIDTDYALRRS[Phospho (STY)]PIK	-0.839315	0.202178	-4.15137	4	0.0142445
YGL008C	S[Phospho (STY)]VEDFM[Oxidation (M)]AAM[Oxidation (M)]QR	-0.601352	0.144885	-4.15055	4	0.014254
YNL098C	GSGANS[Phospho (STY)]VPRNS[Phospho (STY)]GGHR	0.739375	0.178301	4.14677	4	0.0142977
YGR058W	IASS[Phospho (STY)]PPPLIHNQAVPAQLLK	0.353909	0.00800601	44.2055	1	0.0143989
YAL051W	SAS[Phospho (STY)]PINTNNASGDSPDTK	0.10071	0.019762	5.09612	3	0.0146084
YDR507C	SIS[Phospho (STY)]APMENEEK	1.13303	0.138773	8.16464	2	0.0146719
YDR088C	HLT[Phospho (STY)]GEGLKLNELNQFAR	-0.637105	0.154873	-4.11372	4	0.0146875
YOR291W	S[Phospho (STY)]SSRNPSHFR	0.65751	0.0152695	43.0604	1	0.0147817
YNL042W	SQES[Phospho (STY)]PLNKKPTSLHSR	1.15852	0.027013	42.8874	1	0.0148413
YNL106C	LLS[Phospho (STY)]PTKEISIVSVS[Phospho (STY)]PR	-0.846065	0.206663	-4.09394	4	0.0149269
YER132C	LHGS[Phospho (STY)]FSK	0.318124	0.0394262	8.06885	2	0.0150144
YPL020C	SAS[Phospho (STY)]FSGIYK	1.01621	0.126605	8.02663	2	0.0151692
YFL021W	RNPS[Phospho (STY)]PSIVKPGSR	1.61046	0.0402222	40.039	1	0.0158967
YMR181C	T[Phospho (STY)]PLLQAEAK	-0.741168	0.184523	-4.01668	4	0.0159082
YBR038W	TQFYRDS[Phospho (STY)]AHNSPVAPNR	0.314325	0.0784565	4.00635	4	0.0160451
YML093W	EINGEFDNSS[Phospho (STY)]DNDKR	0.679777	0.13804	4.9245	3	0.0160472
YPL085W	ESIIS[Phospho (STY)]TGSEFLPPPK	-1.85571	0.238964	-7.76566	2	0.0161809
YOR101W	DSELTSSAT[Phospho (STY)]ADREKK	0.680816	0.139206	4.8907	3	0.0163519
YOR276W	KKGSGEDDEEETETT[Phospho (STY)]PTSTVPVATIAQETLK	0.166486	0.00431874	38.5496	1	0.0165106
YGL175C	NRS[Phospho (STY)]KS[Phospho (STY)]PPGFGR	0.579214	0.146115	3.96409	4	0.0166206
YNL069C	KVS[Phospho (STY)]SASAAASESDVAK	1.17679	0.0308259	38.1753	1	0.0166724
YFR040W	GTSDS[Phospho (STY)]LDS[Phospho (STY)]IPEEYSHGDEVK	-0.52757	0.0691606	-7.6282	2	0.0167546
YDR239C	ITNEIDSGS[Phospho (STY)]SNEDDDDGLQEK	0.431025	0.0567879	7.59008	2	0.016919
YDR067C	VSS[Phospho (STY)]VSNSLPK	0.532339	0.0702028	7.58287	2	0.0169504
YDR382W	EEEAKEES[Phospho (STY)]DDDMGFGLFD	1.19664	0.305591	3.91583	4	0.0173085
YOR098C	KVFSSNLSYANHLEES[Phospho (STY)]DVEDTLHVNK	-0.467258	0.119601	-3.9068	4	0.0174409
YLR355C	TVRS[Phospho (STY)]LFK	-0.974083	0.249349	-3.90651	4	0.0174452
YPL049C	GSSDSNIKNS[Phospho (STY)]PGGNSVGQESELEHVPEEDDSGDKEADHEDSETATAK	0.533848	0.137769	3.87496	4	0.0179178
YDR169C	LTATSEPTS[Phospho (STY)]RR	-1.28397	0.174366	-7.36365	2	0.0179473
YBL085W	APKPPSY[Phospho (STY)]PSPVQPPQSPSFNNR	-2.62532	0.0743883	-35.2922	1	0.0180337
YGR094W	S[Phospho (STY)]LGNVIDPLDVITGIK	0.64196	0.165995	3.86734	4	0.0180342
YNL326C	VTPRPSLEADRAS[Phospho (STY)]VEIIDAN	-0.387055	0.100141	-3.8651	4	0.0180687
YNL267W	KS[Phospho (STY)]FDDTIELK	0.351102	0.0908933	3.8628	4	0.0181041
YBR102C	TPPS[Phospho (STY)]PAKPK	-0.430079	0.0123599	-34.7963	1	0.0182906
YGL073W	RGT[Phospho (STY)]PLGIYQTNLYGHNSR	0.546722	0.142447	3.83808	4	0.0184899
YMR086W	VS[Phospho (STY)]QESLHSQPK	0.54503	0.142232	3.83199	4	0.0185864
YDL195W	VPS[Phospho (STY)]LVATSES[Phospho (STY)]PR	0.678789	0.0942632	7.201	2	0.0187443
YCR087C-A	NHTSC[Carbamidomethyl (C)]IS[Phospho (STY)]EDEK	1.04186	0.0308633	33.7572	1	0.0188533
YLR323C	LVAS[Phospho (STY)]DEEKGSSDLMSLAK	-0.19993	0.0526782	-3.7953	4	0.0191811
YER122C	EQQDTLT[Phospho (STY)]PK	0.322049	0.0698388	4.61132	3	0.0191847
YLR436C	TIS[Phospho (STY)]AGS[Phospho (STY)]GVSTPTMALNR	-0.437167	0.115207	-3.79464	4	0.019192
YNR024W	DKEFTGS[Phospho (STY)]QDDGEDEYDLDK	0.414149	0.0588168	7.04133	2	0.0195789
YLR432W	TASAQLEGGVHNLHS[Phospho (STY)]YEK	0.671879	0.178777	3.7582	4	0.0198057
YGL099W	MDS[Phospho (STY)]GNDSATSQGFSMTNEQR	0.220838	0.0485925	4.5447	3	0.0199527
YDR097C	VNYAES[Phospho (STY)]DDDDSDTTFTAK	1.3501	0.29773	4.53466	3	0.0200718
YNL078W	S[Phospho (STY)]RSPTINAKPIR	1.7084	0.0539593	31.6608	1	0.0201008
YHR131C	SNS[Phospho (STY)]RPDLIQR	0.308619	0.0444696	6.93999	2	0.0201376
YHR203C;YJR145C	GIKLS[Phospho (STY)]IAEER	0.939764	0.251638	3.73458	4	0.0202161
YHR132W-A	RM[Oxidation (M)]S[Phospho (STY)]S[Phospho (STY)]SSGGDSISR	0.597819	0.160362	3.72793	4	0.0203334
YDL153C	RGM[Oxidation (M)]HDNNGADLDDKDYGS[Phospho (STY)]EDEAVSR	0.741934	0.0237237	31.2739	1	0.0203493
YDR113C	SKS[Phospho (STY)]FIFPETSNQSK	-0.290406	0.0644566	-4.50546	3	0.0204238
YIL154C	DSNVSS[Phospho (STY)]LSR	0.47106	0.0684358	6.88324	2	0.0204609
YDR089W	SIRS[Phospho (STY)]AKS[Phospho (STY)]FNDLQHTLSLSK	-0.75601	0.168364	-4.49033	3	0.0206093
YLR264W	TGS[Phospho (STY)]RGGVTQVR	0.562889	0.152474	3.69171	4	0.0209872
YLL021W	VES[Phospho (STY)]PGMTGQIK	0.99795	0.0332883	29.9791	1	0.0212276
YDR138W	INS[Phospho (STY)]ASQTEGDELKSEQTQPK	0.86274	0.195201	4.41975	3	0.0215039
YML006C	MES[Phospho (STY)]NVTTAHR	0.625034	0.170784	3.6598	4	0.0215842
YGL075C	NTEGAGIST[Phospho (STY)]PR	0.369725	0.0553609	6.67845	2	0.0216938
YLR206W	S[Phospho (STY)]NPHDSSPSYQDDLEK	0.20051	0.0549468	3.64916	4	0.0217876
YGL008C	GYLVAMTGDGVNDAPS[Phospho (STY)]LK	-1.08598	0.298211	-3.64165	4	0.0219326
YNL287W	ADANS[Phospho (STY)]FAGPNLDDHQEDLLATK	-0.347432	0.0955765	-3.63512	4	0.0220596
YKL176C	TENNSNHNYNNSNVSSNSIGS[Phospho (STY)]PNFHSLRK	0.475433	0.10862	4.37702	3	0.02207
YNL076W	S[Phospho (STY)]YKNDQNGQLSLSK	-0.399153	0.110025	-3.62784	4	0.0222024
YFL007W	SPGRPSS[Phospho (STY)]SQGEIK	0.732512	0.167736	4.36705	3	0.022205
YJL165C	NS[Phospho (STY)]LSTPR	0.460799	0.127122	3.62486	4	0.0222609
YOL148C	NNS[Phospho (STY)]LANGNQVALAAAAAAAAVGSTMGNDNNQFSR	1.07809	0.297734	3.62097	4	0.0223379
YLR249W	KLS[Phospho (STY)]SAELRK	0.686941	0.104566	6.56943	2	0.0223955
YMR016C	TSSIPNSHS[Phospho (STY)]PIPPR	-1.45379	0.221463	-6.56448	2	0.0224282
YBL103C	HGS[Phospho (STY)]INT[Phospho (STY)]PR	0.596272	0.165224	3.60887	4	0.0225792
YLR081W	DSHLS[Phospho (STY)]AQS[Phospho (STY)]QK	1.41135	0.391976	3.6006	4	0.0227461
YOR340C	KIVFDDEVS[Phospho (STY)]IENK	0.610813	0.169923	3.59465	4	0.0228669
YLL019C	TIS[Phospho (STY)]LPQLPLSK	-1.50653	0.421337	-3.57559	4	0.0232592
YDR466W	ERPLS[Phospho (STY)]IGNNVTTLSYTAK	-0.552111	0.154549	-3.57239	4	0.0233257
YAR014C	AVS[Phospho (STY)]SAS[Phospho (STY)]INSSLSGSR	-0.38659	0.0604337	-6.39694	2	0.0235767
YJL157C	C[Carbamidomethyl (C)]NSQFS[Phospho (STY)]PKR	1.33767	0.209398	6.38815	2	0.0236393
YHR082C	RLS[Phospho (STY)]MEQK	0.54792	0.15411	3.55539	4	0.0236838
YFR024C-A	ISS[Phospho (STY)]ASTPQTSQGR	0.693212	0.163255	4.24619	3	0.0239281
YPL124W	S[Phospho (STY)]FSGFPTNK	-0.37235	0.0140271	-26.545	1	0.0239713
YNL076W	RQS[Phospho (STY)]M[Oxidation (M)]DIPSK	0.432115	0.122055	3.54033	4	0.0240064
YBL037W	RNT[Phospho (STY)]IDDVNSK	0.411241	0.116191	3.53936	4	0.0240272
YLR060W	NRS[Phospho (STY)]LVAMGTHDLDSIEGPFHYR	-1.51838	0.240639	-6.3098	2	0.0242087
YBR181C;YPL090C	RAS[Phospho (STY)]S[Phospho (STY)]LKA	-0.550677	0.156015	-3.52964	4	0.0242385
YDR429C	AGARDPS[Phospho (STY)]SDAYRDSR	0.653935	0.186078	3.51431	4	0.0245761
YLR249W	KELGDAYVS[Phospho (STY)]SDEEF	0.941608	0.267968	3.51388	4	0.0245854
YLR051C	M[Acetyl (Protein N-term)]DQS[Phospho (STY)]VEDLFGALR	2.08902	0.334651	6.24237	2	0.0247152
YNL233W	S[Phospho (STY)]FGESNAR	0.380791	0.108817	3.49939	4	0.02491
YDL150W	SEGS[Phospho (STY)]GSSLVQK	0.540715	0.154559	3.49845	4	0.0249312
YMR086W	MSS[Phospho (STY)]ISSISSESR	0.754226	0.215982	3.49208	4	0.0250756
YBR086C	VPTVGS[Phospho (STY)]YGVAGATLPETIPTSK	-1.11376	0.0442632	-25.1622	1	0.0252874
YJR033C	LLKS[Phospho (STY)]PTKDR	0.551528	0.158398	3.48191	4	0.025308
YAL021C	KQQPTGDSTPSGTATNSAVST[Phospho (STY)]PLTPK	0.475338	0.137095	3.46723	4	0.0256483
YNL069C	VSSASAAAS[Phospho (STY)]ESDVAK	0.647136	0.105765	6.11863	2	0.0256864
YDR293C	RATSNLS[Phospho (STY)]PPSFK	-0.627986	0.152185	-4.12647	3	0.025809
YDL042C	VSNTVS[Phospho (STY)]PTQDKDAIR	0.543622	0.0891432	6.0983	2	0.0258513
YNL069C	KVSSASAAASES[Phospho (STY)]DVAK	0.521344	0.15078	3.45765	4	0.0258731
YDR397C	LHHNS[Phospho (STY)]VSDPVKS[Phospho (STY)]EDS[Phospho (STY)]S	2.62312	0.430442	6.09401	2	0.0258864
YKR071C	VVDDLIEDS[Phospho (STY)]DDDDFSSDSSK	2.04285	0.593772	3.44046	4	0.0262826
YNL074C	SNSNNS[Phospho (STY)]NPS[Phospho (STY)]FIFER	-0.880198	0.255994	-3.43836	4	0.0263333
YOR204W	AC[Carbamidomethyl (C)]VVYGGS[Phospho (STY)]PIGNQLR	-0.21276	0.0621237	-3.42478	4	0.026663
YHR099W	S[Phospho (STY)]IQFNLPIAIPLSPQVR	0.657567	0.192332	3.41892	4	0.0268067
YBR142W	KAADELGIDVDS[Phospho (STY)]DEDDISKSNSDTFLLK	-1.58035	0.26434	-5.97847	2	0.0268562
YOR220W	LSTDSKPFSYQEPLPKLS[Phospho (STY)]R	-0.420064	0.123153	-3.4109	4	0.027005
YKR048C	IIS[Phospho (STY)]GQEQPKPEQIAK	0.491817	0.144244	3.40962	4	0.0270368
YMR016C	TSS[Phospho (STY)]IPNSHS[Phospho (STY)]PIPPR	-0.542071	0.0230497	-23.5175	1	0.0270538
YDR162C	RQS[Phospho (STY)]ITLPDDYIVNQR	-0.368672	0.108193	-3.40753	4	0.0270889
YCR073W-A	KHS[Phospho (STY)]VPNIS[Phospho (STY)]MNALDMTR	-1.01709	0.298906	-3.40272	4	0.0272092
YCL024W	LPS[Phospho (STY)]LSSFQGK	-0.512014	0.150797	-3.39538	4	0.0273938
YGL008C	KADT[Phospho (STY)]GIAVEGATDAAR	-1.52913	0.450377	-3.39522	4	0.0273976
YBR118W;YPR080W	EAAELGKGS[Phospho (STY)]FK	-0.654298	0.192768	-3.39422	4	0.027423
YNR047W	DLSLKDTLNGS[Phospho (STY)]PSR	0.894188	0.222254	4.02327	3	0.0275861
YGR142W	KHAS[Phospho (STY)]PLLEDVEDEEVDRYNESLSR	-1.64642	0.487249	-3.37901	4	0.027811
YAR042W	KLNNQPQVETEANEES[Phospho (STY)]DDANSMIK	0.257924	0.0765852	3.3678	4	0.0281009
YIL044C	TQTQPPSHLLSTS[Phospho (STY)]R	-0.765598	0.0344269	-22.2384	1	0.0286078
YGL178W	HFS[Phospho (STY)]LPANAYHR	-0.699627	0.210503	-3.32359	4	0.0292801
YDL102W	RQS[Phospho (STY)]IDHGVGSEPVSTIEIIPSDSFR	-1.22277	0.368203	-3.32091	4	0.0293535
YPL070W	ILIVGTSVSS[Phospho (STY)]PNK	0.872892	0.153786	5.67601	2	0.0296652
YOL051W	NGT[Phospho (STY)]PNPNNMK	0.475949	0.144248	3.29952	4	0.0299468
YOR220W	SSQTS[Phospho (STY)]LPSQLENKDK	0.451284	0.137219	3.28879	4	0.0302499
YFL007W	S[Phospho (STY)]PGRPSSSQGEIK	0.348729	0.106125	3.28602	4	0.0303285
YFL034W	AKQS[Phospho (STY)]PLSSDVPGK	0.497158	0.151385	3.28406	4	0.0303847
YLL021W	VVGPEADSRVES[Phospho (STY)]PGMK	0.317104	0.0819053	3.87159	3	0.0304948
YGL244W	YKDES[Phospho (STY)]DREHLESLPEM[Oxidation (M)]ER	-0.354812	0.0918075	-3.86474	3	0.0306352
YLL021W	NFQEPLGNVES[Phospho (STY)]PDMTQK	0.621155	0.1612	3.85332	3	0.0308711
YER132C	FIASPNQS[Phospho (STY)]R	0.541473	0.026331	20.5641	1	0.0309335
YDR361C	KYEVNFDTDDDTDS[Phospho (STY)]GKR	1.54665	0.0755595	20.4693	1	0.0310764
YEL022W	VNNEEAIS[Phospho (STY)]EDDGIEEEHIHSEK	0.501754	0.15401	3.25793	4	0.0311415
YOR208W	DLIHYS[Phospho (STY)]PNSLQK	0.287426	0.0521079	5.51598	2	0.0313302
YLR116W	NRS[Phospho (STY)]PS[Phospho (STY)]PPPVYDAQGK	0.280259	0.0862251	3.25032	4	0.0313663
YER132C	FSQAPSTQIS[Phospho (STY)]PR	0.251403	0.0774014	3.24804	4	0.0314339
YMR275C	STANAT[Phospho (STY)]PVETGR	0.779243	0.240429	3.24105	4	0.0316425
YMR114C	REEANLS[Phospho (STY)]PK	0.326493	0.100788	3.23942	4	0.0316913
YJL148W	QQQVWLIKFPS[Phospho (STY)]NVDISK	-1.94238	0.0970152	-20.0214	1	0.0317705
YBL091C	ADES[Phospho (STY)]DPVESKK	0.496743	0.130981	3.79247	3	0.0321689
YDR171W	KSSSFAHLQAPS[Phospho (STY)]PIPDPLQVSKPETR	-0.493937	0.153406	-3.2198	4	0.0322866
YJL165C	KNS[Phospho (STY)]LSTPR	-0.402655	0.125253	-3.21473	4	0.0324426
YIR023W	M[Acetyl (Protein N-term)]DPHQS[Phospho (STY)]PADNAAS[Phospho (STY)]PTK	0.314513	0.0980909	3.20634	4	0.0327027
YGL092W	TYS[Phospho (STY)]FSSSVSGNAPLPLASQSSLVSR	-1.33333	0.0686775	-19.4144	1	0.0327622
YCL024W	DKNPNQS[Phospho (STY)]PISK	0.552269	0.146844	3.76091	3	0.0328694
YBL085W	SNIS[Phospho (STY)]TKS[Phospho (STY)]LEPSSESVR	-0.606831	0.189861	-3.19618	4	0.0330208
YIR003W	IFQNPTDEESTTS[Phospho (STY)]LNEK	0.721992	0.0374971	19.2546	1	0.0330336
YDL035C	TNTGS[Phospho (STY)]DENVSASGGVR	0.326892	0.0871258	3.75196	3	0.0330719
YOR273C	PSS[Phospho (STY)]LTKTES[Phospho (STY)]NSDPR	0.228945	0.0119239	19.2005	1	0.0331265
YDL225W	LNGS[Phospho (STY)]SSS[Phospho (STY)]INSLQQSTR	-0.444432	0.0233095	-19.0666	1	0.0333587
YJR092W	HVSS[Phospho (STY)]PFK	0.449368	0.141078	3.18525	4	0.0333673
YER022W	LALDPNLITLALSSNPNSSLHS[Phospho (STY)]PTSDEPVPESAGK	-0.952886	0.255336	-3.73189	3	0.0335313
YPL155C	DHVGLKS[Phospho (STY)]PR	1.19017	0.374605	3.17713	4	0.0336273
YKR007W	SAGDDNLSGHS[Phospho (STY)]VPSSGSAQATTHQTAPR	0.601381	0.1616	3.72141	3	0.0337743
YER063W	NLS[Phospho (STY)]VGGLKNELVQR	-0.588458	0.18582	-3.16682	4	0.0339611
YCL024W	DKNPNQS[Phospho (STY)]PIS[Phospho (STY)]K	0.878387	0.277429	3.16616	4	0.0339825
YGL008C	ADT[Phospho (STY)]GIAVEGATDAAR	-1.44785	0.457354	-3.16572	4	0.033997
YGL023C	TALHS[Phospho (STY)]VSK	0.182852	0.057951	3.15528	4	0.0343393
YBR068C	ETS[Phospho (STY)]PDSISIR	0.634097	0.171795	3.69101	3	0.0344924
YMR243C	RFS[Phospho (STY)]IIAGGSPSSSQEAFDSHGNTEHGR	0.286391	0.090975	3.14802	4	0.0345797
YLL061W	VQFSTSVLST[Phospho (STY)]PS[Phospho (STY)]NEGNNLIHR	-1.5169	0.0829494	-18.2871	1	0.0347779
YDR372C	ADS[Phospho (STY)]GDTSSIHSSANNTK	0.54819	0.174476	3.14191	4	0.0347836
YBL051C	QQATLT[Phospho (STY)]PSSR	0.72855	0.198114	3.67743	3	0.0348194
YDL117W	LSSSMPNS[Phospho (STY)]PKKPVDSLTK	0.604241	0.164566	3.67172	3	0.0349582
YLR432W	TAS[Phospho (STY)]AQLEGGVHNLHSYEK	0.341267	0.109028	3.1301	4	0.0351818
YMR031C	TSGGGS[Phospho (STY)]RTSS[Phospho (STY)]ITSSKK	0.318009	0.0176217	18.0464	1	0.0352407
YDR418W;YEL054C	IGPLGLS[Phospho (STY)]PKK	-0.234997	0.0751481	-3.12713	4	0.035283
YDR238C	TSQKS[Phospho (STY)]VTDEER	0.646793	0.206879	3.12643	4	0.0353067
YPL020C	NFDGSEVEASGNS[Phospho (STY)]DVESR	0.401308	0.128831	3.115	4	0.0356986
YJL033W	EM[Oxidation (M)]EAAMEEEIS[Phospho (STY)]GDEEEGK	-0.555425	0.107891	-5.148	2	0.0357234
YNL225C	DKS[Phospho (STY)]PIGTDVHK	0.672085	0.184795	3.63693	3	0.0358188
YOR018W	NFVDDS[Phospho (STY)]EEDVIFQR	-1.37554	0.442205	-3.11064	4	0.0358495
YDR451C	TLSNTGHSEIIKS[Phospho (STY)]PK	0.735022	0.237068	3.10047	4	0.0362045
YMR011W	LETDES[Phospho (STY)]PIQTK	0.591096	0.190967	3.09528	4	0.0363872
YMR291W	HAASFQVNVDDS[Phospho (STY)]DGDETM[Oxidation (M)]QI	4.21358	0.828418	5.0863	2	0.0365482
YNL321W	SHSVPDLNTATPSS[Phospho (STY)]PK	-0.407142	0.131807	-3.08891	4	0.036613
YJL076W	KSS[Phospho (STY)]LETIVEKK	-0.523944	0.145315	-3.60558	3	0.0366177
YDR135C	SNEFGDSS[Phospho (STY)]ESSVR	0.410029	0.113747	3.60474	3	0.0366395
YBL085W	HSLVTS[Phospho (STY)]PLK	-0.539528	0.0310941	-17.3515	1	0.0366491
YPR171W	KIS[Phospho (STY)]LPEALRK	0.336096	0.108891	3.08654	4	0.0366975
YOR124C	IKDTS[Phospho (STY)]LIDLEMEDGLNGDVGTDANR	-1.91147	0.110537	-17.2925	1	0.0367738
YGL178W	SQHIGQGPYNQVNM[Oxidation (M)]S[Phospho (STY)]R	1.14571	0.371455	3.08438	4	0.0367747
YDR422C	RSS[Phospho (STY)]FASLHSLQSR	0.492248	0.0285105	17.2655	1	0.0368313
YNL292W	VEEPFPLS[Phospho (STY)]EQEEQEIQK	0.439336	0.142888	3.07469	4	0.0371229
YJR052W	VVEDEEIDEIGT[Phospho (STY)]GS[Phospho (STY)]GTETER	0.139517	0.0453906	3.07369	4	0.037159
YLL043W	TTGAQTNMES[Phospho (STY)]NES[Phospho (STY)]PRNVPIMVKPK	0.357064	0.116301	3.07017	4	0.0372867
YNL161W	EQGS[Phospho (STY)]HQSLQEHLQR	0.618625	0.201502	3.07006	4	0.0372907
YOR178C	VIQTATTLS[Phospho (STY)]PAK	-0.339287	0.0948542	-3.57693	3	0.0373678
YDR028C	EASLTDS[Phospho (STY)]S[Phospho (STY)]NES[Phospho (STY)]LHK	0.671125	0.0397982	16.8632	1	0.0377078
YLR018C	HSGISSTLVSANNDNNSPHT[Phospho (STY)]PVTR	0.328082	0.107411	3.05446	4	0.0378629
YOR054C	SDVEQT[Phospho (STY)]PPNQVAR	1.03992	0.20877	4.98118	2	0.0380192
YKL175W	KMS[Phospho (STY)]LIDLLTR	-1.21778	0.39937	-3.04926	4	0.0380559
YGR097W	STS[Phospho (STY)]AGNSITANAPVVPK	0.405552	0.133168	3.04541	4	0.0381992
YMR266W	YKEEES[Phospho (STY)]RS[Phospho (STY)]AV	0.51986	0.170784	3.04397	4	0.0382534
YJL165C	AFS[Phospho (STY)]IIPSQR	-0.369602	0.104436	-3.53903	3	0.0383904
YBR102C	YLQSTQQTPGRENNRS[Phospho (STY)]PNK	-0.348248	0.098438	-3.53774	3	0.0384259
YER129W	DSEIPS[Phospho (STY)]PAKNPNADR	0.468222	0.132419	3.53592	3	0.0384758
YNL074C	TVQEASSNDLFLQPPVS[Phospho (STY)]ASNTSHSSR	-0.366	0.12057	-3.03557	4	0.0385692
YMR109W	RPVS[Phospho (STY)]IAAAQHVPTAPASR	-0.668165	0.220366	-3.03207	4	0.038702
YGR145W	HDNS[Phospho (STY)]S[Phospho (STY)]DEEGIDENGNKK	0.881182	0.290733	3.0309	4	0.0387465
YER124C	KAS[Phospho (STY)]DNFNDYYTTK	1.81602	0.515142	3.52528	3	0.0387703
YPL180W	AKS[Phospho (STY)]NASFK	-0.379866	0.0772589	-4.9168	2	0.0389637
YHR135C	TPEQHPNDDNSS[Phospho (STY)]LAAS[Phospho (STY)]HK	1.1119	0.367856	3.02266	4	0.0390611
YJL176C	LDSQET[Phospho (STY)]PSTEESR	0.405084	0.134214	3.01819	4	0.0392329
YGL253W	KGS[Phospho (STY)]MADVPKELM[Oxidation (M)]QQIENFEK	-1.34146	0.444723	-3.01639	4	0.0393023
YDR128W	GSDAFS[Phospho (STY)]TR	0.443975	0.0274952	16.1474	1	0.0393754
YLR150W	S[Phospho (STY)]KDVTDSATTK	0.398913	0.132417	3.01255	4	0.039451
YDR130C	IS[Phospho (STY)]PNKTDGMK	0.461458	0.131931	3.49772	3	0.039546
YML016C	SNSHASS[Phospho (STY)]LHS[Phospho (STY)]R	1.26409	0.078713	16.0594	1	0.0395903
YOL109W	LEET[Phospho (STY)]KES[Phospho (STY)]LQNKGQEVK	-1.32975	0.443375	-2.99916	4	0.0399749
YJR002W	HSS[Phospho (STY)]PDPYGINDK	0.491186	0.164074	2.99369	4	0.0401916
YOR070C	YVNPTLSTASNES[Phospho (STY)]PRPALLLR	-0.611016	0.176233	-3.4671	3	0.0404312
YPR185W	FKSS[Phospho (STY)]IS[Phospho (STY)]PR	0.443968	0.0921911	4.81574	2	0.0405169
YML006C	IKSS[Phospho (STY)]INAMSAVER	-0.704758	0.044993	-15.6637	1	0.0405879
YJL157C	LSNSNQFEAVSYLDS[Phospho (STY)]PFLNS[Phospho (STY)]PFVNK	-0.533617	0.178991	-2.98126	4	0.0406883
YJR104C	TDENGVAKGS[Phospho (STY)]FKDSLIK	-0.170656	0.0572514	-2.98082	4	0.0407057
YLR335W	KKDES[Phospho (STY)]DSENDIEIK	1.95014	0.654619	2.97905	4	0.0407774
YNL246W	MMS[Phospho (STY)]DQENENEHAK	0.483951	0.162506	2.97804	4	0.0408179
YER020W	SSNVAAQPSLSDASS[Phospho (STY)]GSNDKELK	0.40917	0.118467	3.45387	3	0.0408215
YGL062W	SNPS[Phospho (STY)]VPHLHDAQGNVINVTK	0.698087	0.234426	2.97786	4	0.0408253
YLR223C	SVKLS[Phospho (STY)]PK	0.803719	0.233016	3.4492	3	0.0409607
YHL020C	LGLS[Phospho (STY)]EEEVEAAEVLGVLK	0.81484	0.273958	2.97433	4	0.0409682
YHR052W	KST[Phospho (STY)]PVSTPSK	0.327242	0.110033	2.97405	4	0.0409795
YDR507C	FLGS[Phospho (STY)]SFNIDKELK	-0.867214	0.29187	-2.97124	4	0.0410939
YKL060C	DYIMS[Phospho (STY)]PVGNPEGPEKPNKK	-0.374461	0.108802	-3.44169	3	0.0411852
YMR086W	TSS[Phospho (STY)]LPNQR	0.659397	0.222179	2.96786	4	0.0412315
YOL081W	QLS[Phospho (STY)]HHQSYIQQQSER	0.220459	0.0641778	3.43512	3	0.0413831
YBR172C	GM[Oxidation (M)]KESS[Phospho (STY)]PLKELEDPNFIEEQK	0.234607	0.0152825	15.3514	1	0.0414114
YNL166C	SSLNKY[Phospho (STY)]DSPVSS[Phospho (STY)]PITSASELGSIAK	-3.39834	0.221382	-15.3506	1	0.0414135
YDL220C	SYIQSQT[Phospho (STY)]PER	0.277142	0.0938386	2.95339	4	0.041828
YKL146W	KSS[Phospho (STY)]GTTGGLLK	0.476213	0.161289	2.95254	4	0.0418635
YKL079W	SAIPS[Phospho (STY)]PR	1.10929	0.32479	3.41541	3	0.0419839
YJL042W	ERS[Phospho (STY)]PS[Phospho (STY)]PTHVDR	0.66349	0.225301	2.9449	4	0.0421827
YBR225W	SLS[Phospho (STY)]LPSSGADAVK	-0.416386	0.141558	-2.94145	4	0.042328
YMR086W	KVS[Phospho (STY)]QESLHSQPK	0.601864	0.204718	2.93997	4	0.0423903
YOR315W	RLS[Phospho (STY)]PVNR	0.64592	0.220181	2.93359	4	0.0426609
YER166W	REDAEEFTFNDDTEY[Phospho (STY)]DNHSFQPTPK	-0.490113	0.167234	-2.9307	4	0.0427837
YMR124W	YS[Phospho (STY)]PQNPRPFAGHQQISQR	0.694266	0.0468306	14.825	1	0.0428773
YDR422C	VNS[Phospho (STY)]SNS[Phospho (STY)]MYTAER	0.379881	0.112199	3.38579	3	0.0429076
YBR108W	KRAPT[Phospho (STY)]PPAPSR	0.75283	0.222453	3.38422	3	0.0429574
YLR371W	SMS[Phospho (STY)]LNSSTLK	-0.346304	0.0743196	-4.65966	2	0.0431008
YLL003W	GKFGTTNKS[Phospho (STY)]T[Phospho (STY)]ENLLR	2.77326	0.595391	4.65789	2	0.0431315
YBR060C	SLTTNHDFTS[Phospho (STY)]PLKQIIMNNLK	0.172464	0.0117702	14.6526	1	0.0433804
YFR016C	EAEVTAELNKENEDVEVDT[Phospho (STY)]EEDAEVENSEKTEFIK	-0.656689	0.141441	-4.64285	2	0.0433935
YGR229C	VAAEQPSTLNAESIKGEDSGSADVQS[Phospho (STY)]VQDHES[Phospho (STY)]VKIVK	-0.723827	0.24828	-2.91536	4	0.0434444
YJL026W	VKS[Phospho (STY)]DMLK	0.56017	0.192411	2.91132	4	0.0436204
YHR182W	TSS[Phospho (STY)]TPTT[Phospho (STY)]PERPK	-1.3917	0.300746	-4.62751	2	0.043663
YDL088C	EDDNTPAGHAGNPTNISSPIVANS[Phospho (STY)]PNK	-0.377194	0.0259588	-14.5305	1	0.0437437
YDL171C	KKS[Phospho (STY)]ITISNK	0.771468	0.167389	4.60884	2	0.0439944
YPR171W	KIS[Phospho (STY)]LPEALR	0.530441	0.183333	2.89332	4	0.0444144
YDL226C	LSATSQTAASATPGVAQS[Phospho (STY)]REGT[Phospho (STY)]PLENRR	-0.558734	0.193131	-2.89303	4	0.0444273
YNL271C	STS[Phospho (STY)]TEARPLNK	0.458627	0.137377	3.33845	3	0.0444387
YDR358W	VSLSS[Phospho (STY)]PKSPQENDTVVDILGDAHSK	-0.101547	0.030511	-3.32822	3	0.0447785
YJR083C	NANTTATAGENT[Phospho (STY)]PFLQR	-0.699965	0.153507	-4.55983	2	0.0448821
YNL078W	SNT[Phospho (STY)]SPSVLYHPK	0.484559	0.168106	2.88245	4	0.0449021
YJL141C	LSAYPPSTS[Phospho (STY)]PPLQPPFK	-1.08042	0.325712	-3.31709	3	0.0451522
YKL217W	LYHNPSLPAQS[Phospho (STY)]IQDT[Phospho (STY)]RDDELLER	0.451141	0.156843	2.87639	4	0.0451769
YDL002C	VADSKGGEDGS[Phospho (STY)]LVSSN	-1.15852	0.0825048	-14.0419	1	0.0452608
YDL226C	SAT[Phospho (STY)]PANSSNGANFQK	0.564619	0.196432	2.87437	4	0.0452688
YJL201W	NVS[Phospho (STY)]SPSFNAKPPLPIK	0.538276	0.118923	4.52626	2	0.0455055
YAR019C	SPVHSLMATRPSS[Phospho (STY)]PMR	0.995244	0.0713184	13.9549	1	0.0455418
YER079W	TNS[Phospho (STY)]GC[Carbamidomethyl (C)]S[Phospho (STY)]ITSGASMIATK	-0.275739	0.0961998	-2.86632	4	0.0456377
YNL208W	LS[Phospho (STY)]GVLGAIGGAFLANK	-1.01889	0.357106	-2.85318	4	0.0462469
YOR267C	S[Phospho (STY)]FLNFIGR	-1.41796	0.497494	-2.8502	4	0.0463864
YJR123W	RQAVDVS[Phospho (STY)]PLRR	-0.815442	0.249004	-3.27482	3	0.0466075
YNL243W	TPT[Phospho (STY)]PTPPVVAEPAISPRPVSQR	0.54836	0.192842	2.84358	4	0.0466983
YAR042W	KLNNQPQVETEANEES[Phospho (STY)]DDANSM[Oxidation (M)]IK	0.554999	0.195596	2.83748	4	0.0469873
YPR008W	S[Phospho (STY)]FIHHPANEYLK	0.430326	0.132161	3.25607	3	0.0472717
YDL225W	NDT[Phospho (STY)]YTDLASIASGRD	-0.307632	0.0945532	-3.25354	3	0.0473625
YLR219W	SSSDS[Phospho (STY)]PTATANLVK	-0.288306	0.0214989	-13.4103	1	0.0473849
YLR190W	NAGSFQNLLNS[Phospho (STY)]PTKLK	-0.767771	0.173582	-4.42311	2	0.047502
YGL197W	RSS[Phospho (STY)]T[Phospho (STY)]PETENAFSATPR	-0.149322	0.0337614	-4.42284	2	0.0475073
YOR123C	FYGEDANNFS[Phospho (STY)]DQDETTHTFKEENVELVR	-0.704112	0.216755	-3.24842	3	0.0475464
YLR413W	AVQESDSTT[Phospho (STY)]S[Phospho (STY)]RIIEEHESPIDAEKNFAR	-1.44478	0.108218	-13.3506	1	0.047596
YGR161C	SLS[Phospho (STY)]GISSSDLTESGALLHDR	-1.81539	0.64315	-2.82266	4	0.0476991
YDR217C	SNRT[Phospho (STY)]PGKENLLTK	0.716518	0.162561	4.40769	2	0.0478115
YPL231W	LS[Phospho (STY)]QYVQEMALGGPITK	-1.22387	0.434082	-2.81944	4	0.0478553
YGR237C	TKS[Phospho (STY)]AGLS[Phospho (STY)]PR	0.735362	0.167041	4.40227	2	0.0479208
YDR397C	LHHNSVSDPVKSEDS[Phospho (STY)]S	0.429123	0.132687	3.2341	3	0.0480657
YDR293C	TSS[Phospho (STY)]QSSIYGHSR	0.711501	0.252751	2.81503	4	0.0480705
YPL049C	NSS[Phospho (STY)]VGSSANAGPTQQR	0.76702	0.237523	3.22925	3	0.0482433
YKR099W	KRWT[Phospho (STY)]GS[Phospho (STY)]LDPNLK	-2.10614	0.74914	-2.81141	4	0.0482479
YNL212W	TPS[Phospho (STY)]PLKK	0.731218	0.166792	4.38402	2	0.0482922
YBR275C	NELMPPDS[Phospho (STY)]PPR	0.307655	0.10955	2.80836	4	0.0483978
YGR253C	ATS[Phospho (STY)]PLLESDSIEK	-0.388036	0.138247	-2.80684	4	0.0484725
YDR389W	ITSSDS[Phospho (STY)]PPIVSSNK	0.526504	0.187739	2.80445	4	0.0485908
YGR086C	GGLAYS[Phospho (STY)]FRR	-0.174049	0.0133181	-13.0686	1	0.0486189
YOL082W	ESLC[Carbamidomethyl (C)]REDAHEDPVS[Phospho (STY)]PK	0.406094	0.144878	2.80301	4	0.0486622
YOL081W	RYS[Phospho (STY)]DESLGK	0.434389	0.155165	2.79953	4	0.0488349
YLR221C	SAGDIS[Phospho (STY)]AINIK	0.187061	0.042943	4.35604	2	0.0488698
YJL098W	FNS[Phospho (STY)]EHYRD	0.5496	0.196413	2.79819	4	0.0489018
YFR017C	RRS[Phospho (STY)]T[Phospho (STY)]NYMDALNSR	-0.484354	0.173287	-2.79509	4	0.0490564
YJL100W	KS[Phospho (STY)]S[Phospho (STY)]GEDINHKPETTR	1.75394	0.404253	4.33872	2	0.0492323
YIL105C	NS[Phospho (STY)]LTNTS[Phospho (STY)]ILS[Phospho (STY)]R	-0.626708	0.048703	-12.8679	1	0.0493741
YLR196W	ATLEEAEGES[Phospho (STY)]GVEDDAATGSSNK	-0.372504	0.133707	-2.78598	4	0.049515
YCL010C	RGS[Phospho (STY)]ADGEWIQC[Carbamidomethyl (C)]EVLK	-0.310281	0.111403	-2.78522	4	0.0495535
YHR114W	LGSAPNNAGEDS[Phospho (STY)]DNNSIR	0.454009	0.142173	3.19335	3	0.0495838
YLL024C	SINPDEAVAYGAAVQAAILT[Phospho (STY)]GDESSK	-0.734862	0.264036	-2.78319	4	0.0496564
YNL102W	NGTSIDDYEGDES[Phospho (STY)]DGDRIYDEIDEKEYR	-0.362499	0.113845	-3.18415	3	0.0499345
YOR371C	KSKDDIYDFEDNT[Phospho (STY)]DDEC[Carbamidomethyl (C)]NAK	-0.614118	0.221324	-2.77474	4	0.0500872
YOR227W	SSS[Phospho (STY)]NTSLAGK	0.533191	0.167746	3.17857	3	0.0501492
YPR095C	S[Phospho (STY)]IEDEGYHNK	0.64292	0.202345	3.17734	3	0.0501966
YGR048W	S[Phospho (STY)]KAPKSPEVIEID	-0.123279	0.00974725	-12.6476	1	0.0502307
YNL183C	QSS[Phospho (STY)]IYSASR	0.433902	0.101212	4.28707	2	0.050337
YLL026W	AGANS[Phospho (STY)]MIQNVVDSDTISETAAR	-1.03881	0.327765	-3.16939	3	0.0505045
YFR031C-A;YIL018W	TGLLRGS[Phospho (STY)]QK	0.599824	0.216903	2.76539	4	0.0505691
YKL064W	WLPS[Phospho (STY)]ILR	-1.26526	0.457982	-2.76268	4	0.05071
YHR081W	VKS[Phospho (STY)]YMDK	0.432534	0.101396	4.26577	2	0.0508033
YHR082C	TSNEATLSVSHNSVNFGGSYNS[Phospho (STY)]R	-0.698826	0.164524	-4.24757	2	0.0512067
YDL161W	GTGRS[Phospho (STY)]DENDDDLQR	0.371201	0.134914	2.75138	4	0.0513015
YPL249C	QNVATSTS[Phospho (STY)]PK	0.488384	0.155359	3.14358	3	0.0515207
YNL102W	YANDVQDLLDDVENS[Phospho (STY)]PVVATK	-1.49081	0.542915	-2.74594	4	0.0515894
YNL175C	S[Phospho (STY)]ETELSKEDAVTK	0.282383	0.102972	2.74234	4	0.0517808
YFL004W	SNFNTASEPLASAS[Phospho (STY)]K	0.320615	0.0759606	4.22081	2	0.0518083
YIL055C	NLPTTFAQSGNVS[Phospho (STY)]DSEGDSK	0.525758	0.192266	2.73454	4	0.0521983
YDL223C	KVS[Phospho (STY)]VGS[Phospho (STY)]M[Oxidation (M)]GS[Phospho (STY)]GK	1.27688	0.408451	3.12616	3	0.0522212
YER166W	EQM[Oxidation (M)]IATNQLDNRYS[Phospho (STY)]VER	-0.12657	0.0104217	-12.1449	1	0.0523008
YDR348C	EHSNS[Phospho (STY)]GTYISR	0.550405	0.201547	2.7309	4	0.0523944
YAR014C	GNKS[Phospho (STY)]VSFNDVVGYADR	-0.296113	0.108667	-2.72495	4	0.0527167
YKL062W	VFSPMNPINDSHFNENIELS[Phospho (STY)]PHQHATSPK	1.3819	0.115173	11.9985	1	0.0529361
YAL051W	RSASPINTNNASGDS[Phospho (STY)]PDTKK	0.371139	0.119408	3.10816	3	0.0529575
YKL152C	SFDVPPPPIDASS[Phospho (STY)]PFSQK	-1.19803	0.288208	-4.15685	2	0.0532887
YBL103C	VRS[Phospho (STY)]PSSSFR	0.437717	0.16144	2.71133	4	0.0534639
YER169W	VKS[Phospho (STY)]PNIVTLNISR	0.414727	0.153013	2.7104	4	0.0535152
YPL085W	LETHVST[Phospho (STY)]EEK	0.895183	0.0754553	11.8638	1	0.0535343
YMR129W	RFQYS[Phospho (STY)]DDEPAEK	0.889678	0.214694	4.14394	2	0.0535949
YOR227W	SPS[Phospho (STY)]NDSLQESQQK	0.729612	0.269375	2.70853	4	0.0536185
YLR131C	LFEKTS[Phospho (STY)]PGGLSIS[Phospho (STY)]PR	-0.968327	0.234048	-4.1373	2	0.0537534
YCR077C	RDLS[Phospho (STY)]PEEQR	0.459873	0.170039	2.70452	4	0.0538418
YDR183W	FASTNHDRSES[Phospho (STY)]DS[Phospho (STY)]DLDI	0.1075	0.0397836	2.70213	4	0.053975
YAL031C	SASTPNPSASSSLAPS[Phospho (STY)]PK	0.875306	0.323994	2.70161	4	0.0540039
YOL078W	SNS[Phospho (STY)]NEFNAQNR	0.463633	0.171673	2.70068	4	0.0540565
YOR322C	GHVLT[Phospho (STY)]PHSTR	0.971196	0.315311	3.08012	3	0.0541306
YGR145W	RHDNS[Phospho (STY)]S[Phospho (STY)]DEEGIDENGNKK	1.12031	0.415234	2.69803	4	0.054205
YPL150W	AYSHSIAGS[Phospho (STY)]PR	0.272367	0.100989	2.69699	4	0.0542633
YHR205W	HQPM[Oxidation (M)]M[Oxidation (M)]TATPLS[Phospho (STY)]PAM[Oxidation (M)]QAK	0.582225	0.216025	2.69518	4	0.0543651
YML034W	PSSSPS[Phospho (STY)]IAS[Phospho (STY)]PRR	0.261514	0.0972195	2.68993	4	0.054662
YPL237W	TKDSS[Phospho (STY)]VDAFEKELAK	0.39307	0.0339983	11.5615	1	0.0549273
YDR028C	KSDVKPQENGNDS[Phospho (STY)]S	-0.50124	0.122968	-4.07618	2	0.0552455
YBR066C	TS[Phospho (STY)]PILPLQNINIVK	-0.320554	0.0278973	-11.4905	1	0.0552648
YML016C	KLANQQQQMMETSITNDNES[Phospho (STY)]QQ	-0.348297	0.13	-2.67921	4	0.0552742
YLR257W	NKS[Phospho (STY)]INSESFSSPSLR	-0.380925	0.142216	-2.6785	4	0.055315
YLR419W	SST[Phospho (STY)]PVNDVPTTAGK	1.18865	0.291926	4.07174	2	0.0553563
YAR014C	AVS[Phospho (STY)]SASINSSLSGSR	0.263523	0.0864709	3.04753	3	0.0555359
YMR179W	VSQVVTS[Phospho (STY)]PIGEFQSIKH	-0.548216	0.180081	-3.04428	3	0.0556785
YDL019C	TDQS[Phospho (STY)]LKNFK	0.448048	0.167736	2.67116	4	0.0557387
YOR083W	LRS[Phospho (STY)]PPTAAR	0.596488	0.147163	4.05326	2	0.0558206
YLR386W	NVS[Phospho (STY)]DKLKK	0.594936	0.223047	2.66732	4	0.0559621
YBL066C	SNNMTDLHSVVS[Phospho (STY)]DPGSSK	-0.402569	0.132534	-3.03748	3	0.0559788
YNL265C	QNS[Phospho (STY)]ENIKNELK	0.329076	0.123641	2.66154	4	0.0562997
YGR192C	VPTVDVS[Phospho (STY)]VVDLTVK	-1.79417	0.592895	-3.02612	3	0.0564843
YDL223C	KVS[Phospho (STY)]VGS[Phospho (STY)]M[Oxidation (M)]GSGK	1.34723	0.507979	2.65215	4	0.0568543
YKL035W	THSTY[Phospho (STY)]AFESNTNSVAASQM[Oxidation (M)]R	1.20932	0.456008	2.65198	4	0.0568643
YOR057W	GDNNSSHS[Phospho (STY)]PISPLK	0.365433	0.138148	2.64523	4	0.0572664
YDR309C	KS[Phospho (STY)]FDDVLYSFNQLEPLQT	1.22562	0.307125	3.99063	2	0.057437
YPL265W	MFTSTS[Phospho (STY)]PR	0.670389	0.223186	3.00373	3	0.0574979
YOR066W	NNNILLSQPPQS[Phospho (STY)]PPSSAQLKPPSTPK	0.578574	0.0524568	11.0295	1	0.0575621
YGR229C	SQQGLSHVTSTGSSSS[Phospho (STY)]MER	0.636773	0.212204	3.00075	3	0.0576343
YKR091W	SNRVDNVNVS[Phospho (STY)]PLR	-0.441879	0.167515	-2.63784	4	0.0577106
YOR359W	SAEPHVNSS[Phospho (STY)]PNLIPVQK	0.545263	0.181877	2.99797	3	0.0577621
YDR436W	RSEASLASNVQAQTQPLS[Phospho (STY)]R	-0.665369	0.252463	-2.63552	4	0.0578511
YPR115W	NSTYITPVDS[Phospho (STY)]FVNLSEK	-0.71765	0.272741	-2.63125	4	0.0581099
YER114C	NTMS[Phospho (STY)]DIDNALLEFKDDSIGPPDR	0.244151	0.0817167	2.98778	3	0.0582339
YHR158C	FFTKQET[Phospho (STY)]PQK	0.480347	0.161157	2.98062	3	0.0585681
YDL223C	VSVGS[Phospho (STY)]M[Oxidation (M)]GS[Phospho (STY)]GK	0.766113	0.257436	2.97594	3	0.0587877
YDR490C	ASVSSPS[Phospho (STY)]ISTTSR	-1.41327	0.358784	-3.93906	2	0.05882
YJL020C	KVPMDS[Phospho (STY)]PK	0.645143	0.246389	2.61839	4	0.0588985
YNR031C	LRSES[Phospho (STY)]LGR	0.526835	0.177334	2.97086	3	0.0590275
YLR149C	RRFS[Phospho (STY)]LPSMPNVTTEPWITMAQR	-2.1324	0.543911	-3.9205	2	0.0593294
YDR293C	NQSQQPQQQLS[Phospho (STY)]PFR	-0.488869	0.187268	-2.61054	4	0.0593866
YMR186W	SIS[Phospho (STY)]NDWEDPLYVK	-1.08315	0.415656	-2.60588	4	0.059678
YEL043W	SSGSIQLPLSNNMS[Phospho (STY)]R	-0.376253	0.127273	-2.95627	3	0.0597226
YBL066C	DDFETVTKTT[Phospho (STY)]PSGTTVTTLVPTK	0.980641	0.331851	2.95507	3	0.0597805
YDR034C	MFESVNLDENS[Phospho (STY)]PEDRELAK	0.0668674	0.0171303	3.90345	2	0.0598032
YCR012W	LS[Phospho (STY)]VQDLDLK	-0.444074	0.170605	-2.60293	4	0.0598632
YGR090W	TVPEQENDES[Phospho (STY)]DTSPESNEVATNTAATR	0.376188	0.14457	2.60211	4	0.0599149
YLL024C	GRLS[Phospho (STY)]KEDIEK	0.587242	0.225757	2.60122	4	0.0599713
YBL085W	SQS[Phospho (STY)]NPTSPTK	0.465749	0.0440692	10.5686	1	0.0600582
YBR019C	GVEARFS[Phospho (STY)]AEDMR	0.0698819	0.00662419	10.5495	1	0.0601662
YKR089C	RPAKS[Phospho (STY)]FSFSVASPTSR	-0.881466	0.227297	-3.87804	2	0.0605197
YGR281W	ATEMS[Phospho (STY)]QTANSGK	0.568224	0.146594	3.87619	2	0.0605722
YDL240W	LKETDDETS[Phospho (STY)]NVVPK	0.31649	0.0304549	10.3921	1	0.061072
YGL049C	ANMFDALMNNDGDS[Phospho (STY)]D	-0.708576	0.27445	-2.5818	4	0.0612109
YNL074C	FYS[Phospho (STY)]YVDMLNDEK	-1.24497	0.482538	-2.58004	4	0.0613249
YIL047C	RSS[Phospho (STY)]VFENISR	0.356524	0.0926548	3.84787	2	0.0613863
YER118C	NTT[Phospho (STY)]PYQNNVYNDAIR	0.554569	0.215197	2.57703	4	0.0615202
YOL109W	GQEVKEQAEAS[Phospho (STY)]IDNLKNEAT[Phospho (STY)]PEAEQVK	-0.765904	0.298143	-2.56892	4	0.0620497
YPR042C	QHPQGFHS[Phospho (STY)]PGR	0.258012	0.100468	2.56812	4	0.0621022
YNL278W	KSPPLVISES[Phospho (STY)]PHKVHTPTDASFR	0.198334	0.0520597	3.80973	2	0.0625081
YGR192C	YAGEVS[Phospho (STY)]HDDKHIIVDGK	-0.503566	0.196569	-2.56177	4	0.0625205
YPR124W	KT[Phospho (STY)]PTQEEGC[Carbamidomethyl (C)]NC[Carbamidomethyl (C)]ATDSGK	-0.293601	0.077095	-3.8083	2	0.0625509
YCR091W	AAS[Phospho (STY)]EPFNTAK	0.677332	0.23445	2.88902	3	0.0630634
YMR124W	ASS[Phospho (STY)]FTQSSFSNFFK	-0.725376	0.284347	-2.55102	4	0.0632368
YDL226C	EGT[Phospho (STY)]PLENRR	0.464251	0.18224	2.54748	4	0.0634751
YNL074C	SNSNNS[Phospho (STY)]NPSFIFER	-0.518076	0.203423	-2.5468	4	0.0635209
YKR067W	SSS[Phospho (STY)]IHSIGSLASNALSR	0.632729	0.248807	2.54305	4	0.0637741
YPL115C	LRS[Phospho (STY)]PQNPNR	0.284837	0.112141	2.53999	4	0.0639817
YGR027W-B	AVS[Phospho (STY)]PTDSTPPSTHTEDSKR	0.396001	0.155981	2.53878	4	0.064064
YGL019W	NKS[Phospho (STY)]PVVNK	-1.51142	0.152731	-9.89598	1	0.0641135
YJR005W	KPS[Phospho (STY)]TLLR	0.650398	0.173148	3.75631	2	0.06413
YPL085W	TS[Phospho (STY)]PAIYAR	0.411532	0.109622	3.75409	2	0.0641987
YMR255W	IS[Phospho (STY)]PVSESLAINPFSQK	-0.734676	0.289917	-2.53409	4	0.0643837
YPL221W	DLS[Phospho (STY)]LSSVANAQDVTKK	-0.357478	0.141079	-2.53388	4	0.0643987
YGR027W-B	NLS[Phospho (STY)]DEKNDSR	0.487622	0.192571	2.53217	4	0.0645157
YDR186C	NSSS[Phospho (STY)]LLNFQNSVLTSNK	-1.05645	0.282309	-3.74219	2	0.0645691
YBR018C	YNPLTDSWILVS[Phospho (STY)]PHR	-0.943233	0.373572	-2.5249	4	0.0650165
YGL035C	FEIGESGGNDPY[Phospho (STY)]M[Oxidation (M)]VSSPK	-0.509018	0.201895	-2.5212	4	0.0652735
YML010W	SAWNNQGNKS[Phospho (STY)]NYGGNSTWGGH	0.797109	0.21429	3.71977	2	0.065275
YOL130W	TYS[Phospho (STY)]TTSAHSSINPAVLLTK	0.122403	0.0329288	3.71721	2	0.0653562
YNL152W	LPPLPTTS[Phospho (STY)]NSNFNSR	-0.312852	0.0323022	-9.68515	1	0.0654994
YPR065W	SLS[Phospho (STY)]GLPLTHDK	-0.728108	0.256147	-2.84254	3	0.0655095
YMR102C	TLGSNAQPRT[Phospho (STY)]PR	0.647479	0.257693	2.5126	4	0.0658743
YOL087C	TQS[Phospho (STY)]SGSLLSR	-0.350912	0.0948342	-3.70027	2	0.065898
YOR372C	DITTNATSIGLENANNILQRT[Phospho (STY)]PLR	-1.25431	0.499831	-2.50946	4	0.0660952
YER043C	HIEFQKT[Phospho (STY)]GPFEVGVHVLPK	-0.377896	0.150621	-2.50892	4	0.0661337
YOL145C	TLS[Phospho (STY)]DS[Phospho (STY)]DEDDDDVVKK	1.01619	0.105979	9.58867	1	0.0661538
YDR508C	DSSS[Phospho (STY)]QLDNELNR	0.332143	0.132467	2.50737	4	0.0662429
YJR060W	DQGLLSQES[Phospho (STY)]NDGNIDSALLSEGATLK	-0.632148	0.252155	-2.50698	4	0.0662708
YDR001C	TM[Oxidation (M)]S[Phospho (STY)]VFDNVSPFKK	-0.636888	0.172665	-3.68857	2	0.0662759
YDL117W	RNTNIYSSSVSS[Phospho (STY)]PKS[Phospho (STY)]PK	0.510028	0.204168	2.49809	4	0.0669032
YJR076C	RNT[Phospho (STY)]NPFK	0.686078	0.27474	2.4972	4	0.066967
YBR001C	RRGS[Phospho (STY)]EDDSFLSSQGNR	0.235913	0.0945126	2.4961	4	0.0670455
YPL019C	RLS[Phospho (STY)]KIS[Phospho (STY)]VPDGK	0.569442	0.228801	2.48881	4	0.0675706
YPL269W	LRPPT[Phospho (STY)]PLSQLLS[Phospho (STY)]PR	-1.23281	0.439996	-2.80186	3	0.0677481
YDL225W	NDTYTDLAS[Phospho (STY)]IAS[Phospho (STY)]GRD	-0.381738	0.15362	-2.48495	4	0.0678503
YML008C	KPENAET[Phospho (STY)]PSQTSQEATQ	0.453492	0.182504	2.48483	4	0.0678593
YJL165C	NHS[Phospho (STY)]DSISASSLPK	0.378603	0.152382	2.48456	4	0.0678784
YHR056C	SDS[Phospho (STY)]PDVPSM[Oxidation (M)]DQIR	0.361955	0.0387951	9.32991	1	0.0679748
YML081W	FQSVSENIS[Phospho (STY)]PR	0.204971	0.0825832	2.48199	4	0.0680657
YJL020C	ARLS[Phospho (STY)]MFNQDITEQVPLPK	-1.07866	0.434981	-2.47979	4	0.0682268
YHR146W	KQTAS[Phospho (STY)]PLSSSTEEPK	0.633067	0.25585	2.47437	4	0.068624
YIL095W	VIT[Phospho (STY)]GESR	0.262671	0.028608	9.18175	1	0.0690631
YGR038W	NQTDLKPFPSAGS[Phospho (STY)]ASSSIK	0.350775	0.0973092	3.60475	2	0.0690783
YOL078W	TSS[Phospho (STY)]KEDSYLNSSMEMQKK	-0.590773	0.0644903	-9.16065	1	0.069221
YER075C	SDHSNFSSSPS[Phospho (STY)]PR	0.239736	0.0972917	2.4641	4	0.0693853
YGR251W	LPVLQIGS[Phospho (STY)]GLHFR	-3.47898	1.25483	-2.77247	3	0.0694254
YBR278W	SALDVGEHS[Phospho (STY)]DSS[Phospho (STY)]DIEVDHTK	0.132094	0.0476575	2.77175	3	0.0694671
YML007W	SLDVVS[Phospho (STY)]PGSLAEFEGSK	-0.811026	0.329566	-2.46089	4	0.069625
YBR129C	AGPSSS[Phospho (STY)]KHS[Phospho (STY)]C[Carbamidomethyl (C)]SLTMDEQLSR	0.467548	0.0515315	9.07306	1	0.0698839
YGR128C	ALEDTTDTS[Phospho (STY)]NDHLSESDIDNK	1.32993	0.146628	9.07012	1	0.0699064
YDR137W	KVS[Phospho (STY)]TAS[Phospho (STY)]AVS[Phospho (STY)]FGR	1.76574	0.493237	3.57991	2	0.0699417
YIR006C	DASAS[Phospho (STY)]S[Phospho (STY)]TSTFDAR	0.953217	0.388423	2.45407	4	0.0701372
YJR083C	RLAIPISS[Phospho (STY)]PQR	-0.330117	0.119878	-2.75378	3	0.0705183
YJL157C	KIHT[Phospho (STY)]PPS[Phospho (STY)]GDRDAER	0.934045	0.38171	2.447	4	0.0706729
YOR054C	TGEPTLLESVLEEAMS[Phospho (STY)]PNAVSNPLKR	0.944537	0.2655	3.55758	2	0.070731
YHR082C	RS[Phospho (STY)]S[Phospho (STY)]ANESNPLHMNK	0.0203216	0.00572183	3.5516	2	0.0709448
YBR191W	S[Phospho (STY)]SVGVIINK	0.737476	0.0827799	8.90888	1	0.0711611
YNL273W	SLEAS[Phospho (STY)]AADES[Phospho (STY)]DEDEEAIR	-0.168897	0.069208	-2.44042	4	0.071176
YLR081W	DSHLSAQS[Phospho (STY)]QKYSNDELK	1.72426	0.486551	3.54385	2	0.0712231
YDR150W	RQQS[Phospho (STY)]LNS[Phospho (STY)]NSTSK	0.485466	0.199032	2.43914	4	0.0712743
YML093W	EINGEFDNS[Phospho (STY)]S[Phospho (STY)]DNDKR	0.464	0.190363	2.43744	4	0.0714049
YJL076W	ISS[Phospho (STY)]GIDAGKK	0.505934	0.143266	3.53143	2	0.0716722
YER024W	TGVKIS[Phospho (STY)]PVVDK	0.925925	0.380476	2.43359	4	0.0717023
YDR372C	ADS[Phospho (STY)]GDTSS[Phospho (STY)]IHSSANNTK	0.654428	0.074029	8.84016	1	0.0717097
YPL180W	RSAS[Phospho (STY)]FHS[Phospho (STY)]PVHNTLLSPK	-0.441111	0.181318	-2.4328	4	0.0717638
YDL173W	SHQSLHATTS[Phospho (STY)]SPNNNAPIVVGR	0.618331	0.254365	2.43089	4	0.071912
YOR036W	MS[Phospho (STY)]EDEFFGGDNEAVWNGSR	-0.932615	0.383771	-2.43014	4	0.0719703
YJL020C	RST[Phospho (STY)]THDVGEISNNVK	1.52552	0.558962	2.72921	3	0.0719888
YOR014W	LNPDTDLELIKT[Phospho (STY)]PQR	-0.428987	0.176766	-2.42687	4	0.072225
YIL115C	QFEDHQS[Phospho (STY)]SEEDASEKDSR	0.67734	0.193574	3.49912	2	0.0728602
YDR093W	TREEMLANHQLDTRYS[Phospho (STY)]VER	-0.349676	0.128851	-2.7138	3	0.0729301
YLR113W	IQDPQMTGY[Phospho (STY)]VSTR	-0.396277	0.164017	-2.41607	4	0.0730732
YLR109W	ETNPGTDVTVSS[Phospho (STY)]VESVLAHL	-0.69018	0.197791	-3.48944	2	0.0732215
YDL088C	EDDNTPAGHAGNPTNISSPIVANS[Phospho (STY)]PNKR	0.808618	0.335044	2.41347	4	0.0732791
YDR422C	HRS[Phospho (STY)]S[Phospho (STY)]IIALK	-0.466153	0.172136	-2.70806	3	0.0732847
YLR429W	TKS[Phospho (STY)]PEQEKSAT[Phospho (STY)]PPSSITAAK	0.260859	0.0963911	2.70625	3	0.0733966
YGL035C	TST[Phospho (STY)]PTTMLSR	0.623904	0.25874	2.41132	4	0.07345
YGL008C	GYLVAMTGDGVNDAPS[Phospho (STY)]LKK	-0.825274	0.342469	-2.40977	4	0.0735729
YOR304W	NEGS[Phospho (STY)]DAEEEEGEYKNAANTEGHK	-0.385047	0.110671	-3.4792	2	0.0736068
YKL152C	S[Phospho (STY)]FDVPPPPIDASSPFSQK	-1.23763	0.514093	-2.4074	4	0.0737624
YOR070C	RTSNSYS[Phospho (STY)]PLR	0.390799	0.162344	2.40722	4	0.0737763
YNL271C	SVLMTSASSPTSTVY[Phospho (STY)]SNSLNHSTTLSSVGTSTSK	-1.86005	0.536641	-3.4661	2	0.0741038
YBR059C	QSS[Phospho (STY)]DPTISEQSPR	0.336731	0.140152	2.40261	4	0.0741463
YPL180W	RSAS[Phospho (STY)]FHSPVHNTLLSPK	-0.256055	0.106618	-2.40161	4	0.0742266
YCL043C	DFLKGDAS[Phospho (STY)]PIVK	-0.356918	0.148658	-2.40093	4	0.0742815
YOR304W	TSATREDT[Phospho (STY)]PLSQNESTR	0.410248	0.170926	2.40015	4	0.0743441
YNL042W	LFNTDHGVPASS[Phospho (STY)]PMK	-0.350427	0.0412117	-8.50309	1	0.0745269
YDR348C	S[Phospho (STY)]PPPVSR	0.274344	0.102189	2.68466	3	0.074752
YBL103C	LMFGDDNSNPADYLLEFGS[Phospho (STY)]G	0.994139	0.415129	2.39477	4	0.0747793
YBR071W	TASIETLHESNLDNLDMGS[Phospho (STY)]SR	-0.422647	0.157571	-2.68227	3	0.0749041
YMR311C	GGILKNPLALS[Phospho (STY)]PEQLAQQDPETLEEFRR	-1.14867	0.480139	-2.39237	4	0.0749747
YDL122W	TEDHRDIS[Phospho (STY)]GKDVN	1.66447	0.197126	8.44368	1	0.0750465
YNL206C	DNS[Phospho (STY)]FAS[Phospho (STY)]INGQPEQELQYK	0.416757	0.174398	2.38969	4	0.0751929
YJL050W	NADTNVGDT[Phospho (STY)]PDHTQDKK	0.412131	0.120052	3.43293	2	0.0753839
YDR447C;YML024W	S[Phospho (STY)]NGVLNVDNQTSDLVK	-0.323796	0.135703	-2.38605	4	0.0754908
YBL085W	SPTRVPEVST[Phospho (STY)]PQLQDEQTLIQEK	-0.471725	0.176475	-2.67304	3	0.0754946
YKL152C	HLEGIS[Phospho (STY)]DADIAK	-0.42996	0.180423	-2.38307	4	0.0757358
YPL032C	DIEDMALYSVNYGDS[Phospho (STY)]PVR	-0.722027	0.270801	-2.66626	3	0.075932
YOR352W	RLS[Phospho (STY)]MSQQSK	0.329652	0.138478	2.38054	4	0.0759445
YNL116W	LKANS[Phospho (STY)]FNK	0.470997	0.197974	2.37908	4	0.0760651
YER155C	SSS[Phospho (STY)]LS[Phospho (STY)]PPQSR	0.601041	0.17612	3.41268	2	0.0761814
YOL100W	THSQS[Phospho (STY)]PSISK	0.420515	0.0506797	8.2975	1	0.0763561
YKR067W	DGYDVSS[Phospho (STY)]DAESSISR	0.40092	0.168864	2.37422	4	0.0764689
YKL052C	LPDS[Phospho (STY)]SDEDTGSEAVPSR	5.59643	0.676316	8.27487	1	0.0765628
YPR174C	AVNPLVTSS[Phospho (STY)]PIHMS[Phospho (STY)]PLQSR	-1.02727	0.432953	-2.37271	4	0.0765948
YMR109W	RGS[Phospho (STY)]VYHVPLNIVQADAVR	0.374378	0.157817	2.37223	4	0.0766347
YDR207C	RDS[Phospho (STY)]DNAVHAAAS[Phospho (STY)]PLAPSNTPSDPK	-0.464849	0.196273	-2.36837	4	0.0769571
YGR240C	ASS[Phospho (STY)]DAS[Phospho (STY)]DLLR	0.233038	0.0283392	8.22314	1	0.0770398
YLR177W	M[Acetyl (Protein N-term)]ELPSINS[Phospho (STY)]TTSISDNQELR	-0.371555	0.109578	-3.39078	2	0.0770574
YBR020W	SHSEEVIVPEFNS[Phospho (STY)]SAK	0.989139	0.291988	3.38761	2	0.0771855
YGR027W-B	KRS[Phospho (STY)]LEDNETEIK	0.218668	0.09246	2.365	4	0.0772408
YLR248W	AIPAKNS[Phospho (STY)]SNEFLTK	0.718136	0.0876408	8.19409	1	0.0773103
YMR068W	HSAT[Phospho (STY)]PTS[Phospho (STY)]PHNNIALINR	-0.225641	0.0667519	-3.38029	2	0.077482
YHR132W-A	RMS[Phospho (STY)]S[Phospho (STY)]SSGGDSISR	0.418677	0.177406	2.35999	4	0.0776635
YPL049C	VNDSYDS[Phospho (STY)]PLS[Phospho (STY)]GTASTGK	-0.136029	0.0403279	-3.37307	2	0.0777765
YPL237W	EGT[Phospho (STY)]PSANSSIQQEVGLPYSELLSR	0.931989	0.276456	3.3712	2	0.0778531
YHR186C	AGS[Phospho (STY)]IQTQSR	0.382182	0.162394	2.35342	4	0.0782226
YOR220W	SSS[Phospho (STY)]STS[Phospho (STY)]NLSLNR	0.397724	0.0494337	8.04561	1	0.0787226
YFL013C	SYDT[Phospho (STY)]DPEDELEFGANQR	-0.235253	0.100223	-2.3473	4	0.0787477
YMR001C	LSALC[Carbamidomethyl (C)]KT[Phospho (STY)]PPS[Phospho (STY)]LIK	-0.545854	0.232656	-2.34619	4	0.0788431
YDR089W	SAKS[Phospho (STY)]FNDLQHTLSLSK	-0.265889	0.1134	-2.34469	4	0.0789719
YNL074C	TNS[Phospho (STY)]ATLPSSES[Phospho (STY)]SPAS[Phospho (STY)]PDLK	-0.643287	0.0805511	-7.98608	1	0.0793035
YNL054W-B	M[Acetyl (Protein N-term)]ESQQLSQHS[Phospho (STY)]PIS[Phospho (STY)]HGS[Phospho (STY)]AC[Carbamidomethyl (C)]AS[Phospho (STY)]VTSK	0.677544	0.0850232	7.96893	1	0.0794723
YER016W	SSS[Phospho (STY)]TGTGSAMSGGLATR	0.724732	0.0909729	7.96647	1	0.0794967
YDR451C	RTLSNTGHSEIIKS[Phospho (STY)]PK	0.58777	0.25139	2.33808	4	0.0795454
YJL076W	IVSNNS[Phospho (STY)]DDEDEDIGER	0.417168	0.178692	2.33456	4	0.0798526
YDL126C	FGLS[Phospho (STY)]PSKGVLFYGPPGTGK	-0.920956	0.394771	-2.33289	4	0.0799988
YDR170C	NISLSS[Phospho (STY)]NGSNTNSTIILVK	-1.29136	0.495744	-2.60489	3	0.0800371
YGR097W	TNS[Phospho (STY)]TGNVPC[Carbamidomethyl (C)]LTAEK	-0.411388	0.17642	-2.33186	4	0.0800886
YFL026W	FYPGTLSSFQT[Phospho (STY)]DS[Phospho (STY)]INNDAK	-0.585203	0.224822	-2.60297	3	0.0801701
YIL038C	TPTTAAATTTSSNANS[Phospho (STY)]R	0.386184	0.165782	2.32947	4	0.0802989
YPL112C	DDGSQS[Phospho (STY)]PIRK	0.638883	0.245628	2.60102	3	0.0803053
YGL171W	IIS[Phospho (STY)]KVEDDREK	0.488251	0.209816	2.32705	4	0.0805119
YLR328W	YGS[Phospho (STY)]DSTTESETR	0.501466	0.2157	2.32483	4	0.0807081
YOR042W	VVAETTYIDTPDT[Phospho (STY)]ETKK	-1.5909	0.203231	-7.82805	1	0.0808874
YDR156W	ETS[Phospho (STY)]IGVSATGGKK	0.505866	0.21786	2.32197	4	0.0809612
YLL021W	KLAS[Phospho (STY)]SGEVDKIESPR	0.481193	0.146062	3.29445	2	0.081088
YOR018W	NNS[Phospho (STY)]GSSVSLQQLAR	0.281275	0.108755	2.5863	3	0.0813341
YDR130C	HSIQVT[Phospho (STY)]PR	-0.31304	0.135086	-2.31734	4	0.0813742
YLL040C	SPS[Phospho (STY)]PDPASLSSESER	0.742914	0.320643	2.31695	4	0.0814085
YML119W	AMDRS[Phospho (STY)]DIFR	-0.560602	0.242192	-2.3147	4	0.0816097
YNL189W	GRFS[Phospho (STY)]ADELRR	0.951873	0.411259	2.31453	4	0.0816249
YJL042W	RHS[Phospho (STY)]VAASLLMDNQR	0.343632	0.14856	2.31309	4	0.0817541
YDR038C;YDR039C;YDR040C	STNQSNENDQSS[Phospho (STY)]LSQHNEKPGSAQFEHIAEFPFDSTVKR	0.392263	0.0507338	7.73179	1	0.0818834
YDR394W	M[Acetyl (Protein N-term)]EELGIVT[Phospho (STY)]PVEK	-0.824257	0.356688	-2.31086	4	0.0819544
YNL074C	RPSS[Phospho (STY)]AVSLNMALLAR	-0.0756857	0.0231138	-3.27448	2	0.0819613
YHR186C	SFS[Phospho (STY)]PNER	0.435392	0.188495	2.30983	4	0.0820476
YCL014W	YTGEGS[Phospho (STY)]IGNMTNMLLTK	-0.640741	0.277476	-2.30918	4	0.0821065
YBL092W	FLS[Phospho (STY)]PSGHK	0.467367	0.202407	2.30905	4	0.0821177
YKL060C	ITKS[Phospho (STY)]LETFR	-0.680945	0.294971	-2.30852	4	0.0821661
YGR027W-B	AVS[Phospho (STY)]PTDSTPPSTHTEDSK	0.350336	0.15182	2.30757	4	0.0822513
YPR159W	AIAS[Phospho (STY)]SPSLNSNLSK	-0.337327	0.131136	-2.57235	3	0.082325
YDR119W	IDDS[Phospho (STY)]PQDEVNSIK	0.428132	0.185643	2.30622	4	0.0823738
YMR001C	LSALC[Carbamidomethyl (C)]KT[Phospho (STY)]PPSLIK	-0.237831	0.0925064	-2.57096	3	0.0824241
YPL085W	TGLGT[Phospho (STY)]PNQQVSVPNIVS[Phospho (STY)]PKPPVVK	-0.914452	0.355996	-2.56871	3	0.0825855
YMR001C	KYT[Phospho (STY)]IC[Carbamidomethyl (C)]GTPNYIAPEVLMGK	-1.75431	0.228915	-7.66357	1	0.0826042
YJL095W	SAS[Phospho (STY)]PPAS[Phospho (STY)]PSYPSIFR	-1.46358	0.449151	-3.25855	2	0.082668
YCR088W	SFT[Phospho (STY)]PSKSPAPVSK	0.458303	0.199047	2.30248	4	0.0827129
YFR015C	PLSVPGS[Phospho (STY)]PK	0.588483	0.255682	2.30163	4	0.0827909
YGR202C	RLT[Phospho (STY)]KEFEEK	0.538625	0.234062	2.30121	4	0.0828285
YOL051W	LS[Phospho (STY)]ISNAASQQPTPR	-0.371519	0.161589	-2.29916	4	0.083016
YNL069C	VSSASAAASES[Phospho (STY)]DVAK	0.389056	0.169256	2.29862	4	0.0830646
YDR466W	ASSEPSS[Phospho (STY)]PPPISR	0.788617	0.343207	2.29779	4	0.0831412
YAR042W	IKT[Phospho (STY)]ANS[Phospho (STY)]ATGGPK	0.497655	0.216722	2.29628	4	0.0832792
YBL007C	SEFTGS[Phospho (STY)]MQDLLDLQPLEPK	0.789208	0.343722	2.29606	4	0.083299
YER178W	Y[Phospho (STY)]GGHS[Phospho (STY)]MSDPGTTYR	-2.93054	0.904615	-3.23955	2	0.0835221
YPL237W	ENGS[Phospho (STY)]GDDLFAGLK	0.519952	0.226776	2.2928	4	0.0835985
YER122C	AISSDQLFGRGS[Phospho (STY)]FDEAANR	-0.386711	0.16867	-2.29271	4	0.0836075
YNR052C	QASEQHQQQNMGPQVYS[Phospho (STY)]PK	0.291943	0.127364	2.29219	4	0.0836553
YDR028C	ESNSSVS[Phospho (STY)]LK	0.613849	0.240394	2.55351	3	0.0836859
YDR293C	SYRNS[Phospho (STY)]IK	0.355356	0.155104	2.29108	4	0.0837577
YNL068C	AFHITAMEAYT[Phospho (STY)]PER	-0.253121	0.110617	-2.28826	4	0.0840178
YGL208W	KS[Phospho (STY)]TLLLRDEDEPTMPK	-0.382073	0.0508247	-7.51747	1	0.0841911
YCL014W	AHLDDS[Phospho (STY)]GIEK	0.861071	0.338127	2.54659	3	0.0841931
YPL255W	SLRS[Phospho (STY)]PAPIVPR	-0.209312	0.0915672	-2.28589	4	0.0842379
YPL127C	EVS[Phospho (STY)]PKPK	-1.80712	0.561286	-3.2196	2	0.0844325
YPL195W	NS[Phospho (STY)]PEPNEFLR	0.520343	0.227889	2.28332	4	0.0844769
YPR185W	SPLQPQES[Phospho (STY)]QEDLMDFVK	-0.828939	0.363171	-2.2825	4	0.0845528
YFL033C	SHGSS[Phospho (STY)]NIDLPASLRR	-0.659267	0.0882369	-7.47156	1	0.0847023
YLR256W	VHSSPS[Phospho (STY)]SNSLK	-0.0689521	0.00924741	-7.45637	1	0.0848729
YMR216C	RHT[Phospho (STY)]IITGSQPLPS[Phospho (STY)]PISSSNFFEMR	-1.10107	0.483434	-2.27761	4	0.0850108
YGL133W	SNSANVSS[Phospho (STY)]PESEK	0.729272	0.287763	2.53428	3	0.0851044
YKL068W	AHS[Phospho (STY)]PQTDLKDDHDESTPDPQSK	0.94705	0.416003	2.27655	4	0.0851103
YBR059C	SVS[Phospho (STY)]AMGHPAVER	0.707698	0.220939	3.20314	2	0.0851944
YNL298W	C[Carbamidomethyl (C)]PLLSGVSS[Phospho (STY)]PTNFTHK	0.718646	0.224403	3.20248	2	0.0852252
YAR042W	FIEATKESDEDS[Phospho (STY)]DADEFFDAEEAASDKK	-0.337814	0.148482	-2.27512	4	0.0852444
YGL178W	SQHIGQGPYNQVNMS[Phospho (STY)]R	-0.406591	0.178716	-2.27507	4	0.0852491
YOR054C	SNSTSPRPS[Phospho (STY)]VVVNTFNPINIER	-1.27262	0.559378	-2.27506	4	0.0852504
YGR142W	IGLVKHEEEIS[Phospho (STY)]EGGINEPK	-0.508194	0.223388	-2.27494	4	0.0852612
YAL024C	VKS[Phospho (STY)]LTTAYYNK	-0.495943	0.195879	-2.53189	3	0.085283
YHR097C	ETVDDDSET[Phospho (STY)]LNQLQDR	-0.726706	0.319597	-2.27382	4	0.0853667
YCL024W	S[Phospho (STY)]LSNFTNLIDDDDWEYIEK	-0.789445	0.247604	-3.18833	2	0.0858885
YLR309C	LVS[Phospho (STY)]DSQTDDSSK	0.43006	0.189679	2.2673	4	0.0859834
YDR028C	DSEGNAQS[Phospho (STY)]EEEHDLER	0.521424	0.230133	2.26575	4	0.0861314
YBL051C	RGQLEEQHRS[Phospho (STY)]SS[Phospho (STY)]NLSLDSLSK	-0.399569	0.125711	-3.17847	2	0.0863548
YOR188W	NAPGDC[Carbamidomethyl (C)]VS[Phospho (STY)]PVQQK	0.304457	0.134602	2.26191	4	0.0864978
YKL185W	S[Phospho (STY)]RS[Phospho (STY)]SS[Phospho (STY)]PVRPK	0.850173	0.11624	7.31396	1	0.0865053
YBL103C	AGSFLSSS[Phospho (STY)]FR	-0.435193	0.0595322	-7.31021	1	0.0865492
YIL135C	TVSNNAANSLS[Phospho (STY)]R	0.268287	0.08483	3.16264	2	0.0871116
YML072C	S[Phospho (STY)]PSNLNSTSVTPR	0.518319	0.229941	2.25414	4	0.0872439
YFR014C	VC[Carbamidomethyl (C)]SS[Phospho (STY)]DSDLPGSDIK	0.095489	0.0381332	2.50409	3	0.087391
YDR017C	QQSHQPQVLHHQTSLKPIQNVDEGC[Carbamidomethyl (C)]IS[Phospho (STY)]PK	0.244625	0.10861	2.25233	4	0.0874191
YGR192C	VLPELQGKLT[Phospho (STY)]GMAFR	-1.13849	0.505667	-2.25147	4	0.0875029
YNL047C	YDDVSS[Phospho (STY)]SNFPLNSIPK	-1.17466	0.521989	-2.25035	4	0.0876116
YBL085W	NSS[Phospho (STY)]ILSFFSSK	-1.06741	0.47445	-2.24979	4	0.0876654
YBR059C	STLS[Phospho (STY)]EDKSSR	0.763309	0.242418	3.14873	2	0.0877843
YDR093W	AS[Phospho (STY)]LDLPGINHAETLLSQR	-1.44518	0.643712	-2.24507	4	0.0881253
YPL181W	TQWELSEDQS[Phospho (STY)]DREEFVR	-0.212104	0.0295603	-7.1753	1	0.088156
YBR020W	C[Carbamidomethyl (C)]GLHVAHS[Phospho (STY)]FLKK	-0.335075	0.134534	-2.49063	3	0.0884346
YOR042W	VVAETTYIDT[Phospho (STY)]PDT[Phospho (STY)]ETKKK	0.669802	0.269356	2.48668	3	0.0887438
YIR006C	SSS[Phospho (STY)]PSYSQFK	0.569651	0.229132	2.48613	3	0.0887872
YDL105W	RNS[Phospho (STY)]TVTEPDSSGETR	0.475056	0.15192	3.127	2	0.0888501
YOR227W	IST[Phospho (STY)]PTST[Phospho (STY)]PTTASSKPSSSGGNR	0.721945	0.101491	7.11341	1	0.088913
YPL137C	GVAPTAS[Phospho (STY)]KPQT[Phospho (STY)]PILPSPALAVK	-0.81015	0.362358	-2.23577	4	0.0890385
YER132C	RAS[Phospho (STY)]HPLQSYIIAK	-0.30746	0.13753	-2.23559	4	0.0890564
YJL026W	AAADALS[Phospho (STY)]DLEIK	0.825863	0.369663	2.2341	4	0.0892044
YOR216C	TES[Phospho (STY)]FVSLWTNYLEK	-0.296138	0.119377	-2.48069	3	0.0892155
YOR281C	GVIPERAPS[Phospho (STY)]PTAK	0.290042	0.116998	2.47902	3	0.0893472
YGL237C	IIQEQPHATSTAAAADKKT[Phospho (STY)]	0.284835	0.127652	2.23133	4	0.0894783
YLR304C	STVEVKVS[Phospho (STY)]PTSDR	0.493948	0.199647	2.4741	3	0.0897377
YCL014W	LGDDYS[Phospho (STY)]DKETAK	0.490998	0.220343	2.22833	4	0.0897771
YLR248W	QFQLFQRDS[Phospho (STY)]SLLFSPAAVAMR	-0.531005	0.0755924	-7.02457	1	0.0900227
YBR207W	S[Phospho (STY)]KDSSVPLIIDSSGSAN	-0.273165	0.110644	-2.46888	3	0.0901541
YCL024W	FLGS[Phospho (STY)]LLNVR	-1.30305	0.586066	-2.22339	4	0.0902717
YDR372C	ADS[Phospho (STY)]GDTSS[Phospho (STY)]IHS[Phospho (STY)]SANNTK	0.565021	0.0809278	6.98179	1	0.0905669
YGL066W	TGT[Phospho (STY)]PQTFSSSIK	0.133936	0.0191865	6.98074	1	0.0905804
YNL076W	STS[Phospho (STY)]PTLENMGS[Phospho (STY)]R	0.241303	0.10869	2.22009	4	0.0906031
YDR477W	ANM[Oxidation (M)]LAQGS[Phospho (STY)]PAASK	0.502214	0.203945	2.46249	3	0.0906664
YOR123C	KQNS[Phospho (STY)]PTTYGASR	0.397327	0.179133	2.21806	4	0.0908077
YGR206W	KPPGIVGNTLLSPS[Phospho (STY)]RK	0.295654	0.0425851	6.94266	1	0.0910705
YIL135C	S[Phospho (STY)]SAVNLHLQPSR	-0.662489	0.214994	-3.08143	2	0.0911464
YKR031C	RGS[Phospho (STY)]DEENMHR	-0.48341	0.157054	-3.07798	2	0.091324
YBL047C	TTPLS[Phospho (STY)]ANSTGVSS[Phospho (STY)]LTR	-0.689304	0.0998196	-6.9055	1	0.0915538
YDR385W;YOR133W	ETVESESSQTALS[Phospho (STY)]K	0.759286	0.309748	2.4513	3	0.0915736
YGR270W	RGS[Phospho (STY)]DVEDASNAK	0.33871	0.15325	2.21017	4	0.0916084
YGL197W	SNTLTDYMHSNKAS[Phospho (STY)]PFSSR	1.52509	0.497129	3.0678	2	0.09185
YPR030W	SSVSYYPDDISMQQLNLS[Phospho (STY)]R	-0.91605	0.415074	-2.20696	4	0.0919369
YHR135C	TPEQHPNDDNSSLAAS[Phospho (STY)]HK	2.23202	0.729618	3.05917	2	0.0922993
YBR073W	SIS[Phospho (STY)]AGPTLNLAK	0.196164	0.0641785	3.05655	2	0.0924365
YGR002C	SEVKENLS[Phospho (STY)]PK	0.31461	0.142908	2.20149	4	0.0924991
YDR239C	SNEHLGS[Phospho (STY)]DGSIASAR	0.872973	0.357789	2.43991	3	0.0925078
YPL137C	VKEISS[Phospho (STY)]PM[Oxidation (M)]R	0.470827	0.21406	2.19951	4	0.0927038
YPL265W	M[Oxidation (M)]FTSTS[Phospho (STY)]PR	0.629859	0.258484	2.43674	3	0.0927698
YOL123W	SNDVQTIGNTSNTDSGS[Phospho (STY)]PPLNLPNGPK	-0.472769	0.215016	-2.19876	4	0.0927804
YJL146W	ASPIRQPS[Phospho (STY)]VDVPPLTTR	-0.274506	0.124903	-2.19775	4	0.0928858
YDR460W	LKDAVPFT[Phospho (STY)]PFNGDR	0.379074	0.172524	2.19722	4	0.0929402
YNR012W	SSS[Phospho (STY)]FIS[Phospho (STY)]ILDDETRDTLK	-1.06807	0.48629	-2.19637	4	0.0930287
YDR186C	SGS[Phospho (STY)]STDVLSSGIDSMAK	0.747784	0.245736	3.04304	2	0.0931473
YDR481C	LVPGSDSSS[Phospho (STY)]RPK	0.766673	0.113191	6.77329	1	0.0933157
YDR168W	WDKIELS[Phospho (STY)]DDS[Phospho (STY)]DVEVHPNVDK	-0.832073	0.379705	-2.19137	4	0.093549
YDR381W	S[Phospho (STY)]LEDLDKEMADYFEKK	0.37239	0.122698	3.03502	2	0.0935731
YOR204W	DAMMSAPGSRS[Phospho (STY)]NS[Phospho (STY)]RR	1.21265	0.179683	6.74883	1	0.0936489
YPR174C	AVNPLVTS[Phospho (STY)]S[Phospho (STY)]PIHMS[Phospho (STY)]PLQSR	-0.851472	0.351234	-2.42423	3	0.0938126
YDR171W	S[Phospho (STY)]SSFAHLQAPSPIPDPLQVSKPETR	-2.74788	0.407893	-6.73676	1	0.0938144
YGR237C	VKS[Phospho (STY)]MVDDIYNHETASTPHIK	-0.706456	0.322891	-2.18791	4	0.0939111
YIL095W	GNSPIKS[Phospho (STY)]R	0.432308	0.142771	3.02799	2	0.0939491
YLR248W	DVSQITS[Phospho (STY)]S[Phospho (STY)]PKKSFQDK	0.593909	0.088291	6.72672	1	0.0939523
YDR155C	VESLGS[Phospho (STY)]PSGATK	-0.576483	0.238199	-2.42017	3	0.0941546
YCR073W-A	HS[Phospho (STY)]VPNISM[Oxidation (M)]NALDM[Oxidation (M)]TR	-0.277137	0.126808	-2.18547	4	0.0941667
YPL221W	ITQQEVS[Phospho (STY)]PDR	0.519997	0.214878	2.41997	3	0.0941718
YDL101C	REHS[Phospho (STY)]GDVTDSSFK	0.251432	0.115077	2.1849	4	0.0942269
YNL106C	RKS[Phospho (STY)]STAPDEISTSTK	1.10379	0.456352	2.41873	3	0.0942761
YIL105C	NS[Phospho (STY)]LTNTSILSR	0.403546	0.18479	2.18381	4	0.0943418
YLR131C	HVFQHT[Phospho (STY)]PVKAPPK	-0.748726	0.111997	-6.68524	1	0.0945268
YIL038C	TPTTAAATTTSS[Phospho (STY)]NANSR	0.44897	0.205809	2.18149	4	0.0945867
YBR215W	KEPTAKS[Phospho (STY)]PK	-0.530048	0.0793769	-6.67761	1	0.0946333
YOR038C	EAT[Phospho (STY)]PSNIAPGSK	0.46408	0.212878	2.18002	4	0.0947419
YOL138C	FTYNSVS[Phospho (STY)]PR	0.408781	0.187519	2.17995	4	0.0947501
YOR265W	TYQGTEDVSDARS[Phospho (STY)]AITSAQELLDSK	-1.17653	0.540034	-2.17863	4	0.0948895
YDL161W	T[Phospho (STY)]GNQSMTDKYSK	0.611885	0.281023	2.17735	4	0.0950257
YNL233W	SHS[Phospho (STY)]SSSIFNSFLK	-0.746881	0.343117	-2.17675	4	0.095089
YMR196W	IGGTHSGLTPQSSISS[Phospho (STY)]DKAR	0.32064	0.147351	2.17603	4	0.0951664
YGL021W	RDS[Phospho (STY)]MT[Phospho (STY)]PVEPR	0.711185	0.107277	6.62941	1	0.095311
YLR187W	SANEFSTT[Phospho (STY)]PEDK	0.487451	0.224172	2.17445	4	0.0953342
YNL243W	TPARTPT[Phospho (STY)]PT[Phospho (STY)]PPVVAEPAISPRPVSQR	1.54647	0.233582	6.62068	1	0.0954349
YGL197W	SSAFPQS[Phospho (STY)]PIR	-0.340816	0.156888	-2.17235	4	0.0955588
YCL012C	NFDIIS[Phospho (STY)]ENS[Phospho (STY)]NDVR	0.695941	0.320558	2.17103	4	0.0956999
YMR124W	ASLSTFSSTFSDS[Phospho (STY)]PS[Phospho (STY)]KQR	0.431841	0.0655441	6.58857	1	0.0958931
YDL022W	RSSS[Phospho (STY)]SVS[Phospho (STY)]LK	0.975855	0.449979	2.16867	4	0.0959532
YDR097C	SDIMHSQEPQS[Phospho (STY)]DTMLNSNTTEPK	0.35317	0.147487	2.39458	3	0.0963429
YHR132W-A	QYFDS[Phospho (STY)]GDYALKK	0.611009	0.282276	2.16458	4	0.0963932
YLR264W	M[Acetyl (Protein N-term)]DSKT[Phospho (STY)]PVTLAK	0.386665	0.178643	2.16445	4	0.0964074
YOR089C	TAEEQNSASNERES[Phospho (STY)]NNQR	-0.901135	0.302378	-2.98016	2	0.0965624
YNL112W	DRSDS[Phospho (STY)]EIAQFR	0.619012	0.258779	2.39205	3	0.0965633
YDR310C	GSSMS[Phospho (STY)]PKPR	0.200998	0.0307556	6.53533	1	0.0966623
YDL061C	VC[Carbamidomethyl (C)]S[Phospho (STY)]SHTGLVR	1.08271	0.363727	2.97672	2	0.0967545
YOR123C	QNS[Phospho (STY)]PTTYGASR	0.325922	0.150811	2.16114	4	0.0967657
YIL038C	TPTTAAATTTS[Phospho (STY)]SNANS[Phospho (STY)]RIGS[Phospho (STY)]ALNT[Phospho (STY)]PK	0.781532	0.327048	2.38966	3	0.0967712
YML034W	TSDLNQEHGNGS[Phospho (STY)]AILGK	-0.57747	0.267247	-2.16081	4	0.0968008
YGR127W	YSVTS[Phospho (STY)]PKEEK	0.397506	0.183966	2.16076	4	0.0968063
YCL014W	DEPIWVS[Phospho (STY)]PSKIDFADLSR	-0.427334	0.197811	-2.16031	4	0.0968551
YNL167C	KNS[Phospho (STY)]AVTTAPAQK	0.501794	0.232402	2.15916	4	0.0969802
YNL180C	YAIYEPES[Phospho (STY)]PNQK	0.216568	0.100353	2.15806	4	0.0971002
YER155C	QYTSTSSS[Phospho (STY)]QVNLGMYHSDTNTR	-0.860426	0.289746	-2.96959	2	0.0971541
YOR123C	HRES[Phospho (STY)]LGLDDDEAEEQAMYTR	0.548651	0.25441	2.15656	4	0.0972636
YFR016C	SKTPES[Phospho (STY)]PKVVK	0.42504	0.197095	2.15652	4	0.0972672
YDL051W	S[Phospho (STY)]EKPQQEEQEKPQS[Phospho (STY)]R	0.296126	0.137338	2.15619	4	0.0973042
YDL188C	ARSNDEDT[Phospho (STY)]DEELEDFNFKPGSSGIADHK	-0.48732	0.204642	-2.38133	3	0.0975003
YDL161W	RGTGRS[Phospho (STY)]DENDDDLQR	0.519065	0.175234	2.96213	2	0.0975745
YMR011W	LET[Phospho (STY)]DESPIQTK	0.432735	0.146224	2.95941	2	0.0977289
YKL060C	KDYIMS[Phospho (STY)]PVGNPEGPEKPNK	-0.187639	0.087227	-2.15115	4	0.097855
YDR097C	VNYAES[Phospho (STY)]DDDDS[Phospho (STY)]DTTFTAK	0.569383	0.265062	2.14811	4	0.0981896
YGR277C	SSAS[Phospho (STY)]PTC[Carbamidomethyl (C)]TPQNPC[Carbamidomethyl (C)]V	0.667565	0.103812	6.43052	1	0.098213
YFR024C-A	FTAPTSPST[Phospho (STY)]SS[Phospho (STY)]PK	0.543994	0.184426	2.94966	2	0.0982832
YDR182W	SKS[Phospho (STY)]VLS[Phospho (STY)]THSK	1.03818	0.161647	6.42248	1	0.0983341
YNL321W	LKEEVLT[Phospho (STY)]PTTSASTPHR	0.298991	0.139468	2.1438	4	0.0986656
YNL151C	LKELAEDVDDAS[Phospho (STY)]TGDGAAK	0.83726	0.353674	2.36732	3	0.0987429
YFL033C	KGS[Phospho (STY)]IIGDNQQTTANSSDSPTMTK	0.637823	0.269802	2.36404	3	0.0990366
YFR024C-A	LAPTNSGGS[Phospho (STY)]GGKLDDPSGASSYYASHR	0.545804	0.255238	2.13842	4	0.0992644
YGR250C	YFDSVRS[Phospho (STY)]T[Phospho (STY)]PVAEK	0.228515	0.106889	2.13788	4	0.0993241
YGR186W	DGSQT[Phospho (STY)]PTVDSVTK	0.66697	0.312104	2.13701	4	0.0994212
YGR260W	EIMATTT[Phospho (STY)]DDDGIPSPSHPMEK	0.328147	0.0516888	6.34852	1	0.0994612
YIL129C	TPS[Phospho (STY)]NVSFK	0.294741	0.13801	2.13565	4	0.0995728
YDL126C	SVS[Phospho (STY)]DAELRR	0.536811	0.22796	2.35485	3	0.0998651
YDR033W	APVAS[Phospho (STY)]PRPAAT[Phospho (STY)]PNLSKDK	-0.314111	0.147375	-2.13137	4	0.100054
YAL017W	GDYGNNIS[Phospho (STY)]PERPSFR	-0.182355	0.0775217	-2.35231	3	0.100096
YOL059W	SDS[Phospho (STY)]AVS[Phospho (STY)]IVHLKR	-0.422733	0.179715	-2.35223	3	0.100103
YDL161W	T[Phospho (STY)]GNQSM[Oxidation (M)]TDKYSK	1.66048	0.569057	2.91794	2	0.10012
YMR219W	SNIFS[Phospho (STY)]S[Phospho (STY)]PIR	0.366444	0.155877	2.35085	3	0.100228
YOL013C	STS[Phospho (STY)]TPSPTWYTFPLHK	-0.583308	0.273985	-2.12898	4	0.100323
YAR014C	GNKS[Phospho (STY)]VS[Phospho (STY)]FNDVVGYADR	-0.494928	0.2326	-2.1278	4	0.100456
YOR290C	QFEVS[Phospho (STY)]DDEKNDK	0.425314	0.199977	2.12681	4	0.100568
YPL255W	SNS[Phospho (STY)]WSGLDSTLHR	0.378362	0.177913	2.12667	4	0.100584
YOL086C	GLVKS[Phospho (STY)]PIKVVGLSTLPEIYEK	-1.10785	0.521694	-2.12357	4	0.100935
YNL321W	SHSVPDLNTATPSS[Phospho (STY)]PKR	0.365771	0.172354	2.1222	4	0.101091
YJL080C	KPT[Phospho (STY)]PLPSLK	0.701204	0.330508	2.12159	4	0.10116
YFR024C-A	SRIS[Phospho (STY)]S[Phospho (STY)]ASTPQTSQGR	0.928666	0.149162	6.2259	1	0.101388
YKL145W	FVVGLGERVS[Phospho (STY)]PTDIEEGMR	-1.75266	0.605101	-2.89647	2	0.10139
YKL054C	TES[Phospho (STY)]PLENVAELK	-0.385664	0.1821	-2.11787	4	0.101585
YJL084C	SSS[Phospho (STY)]VT[Phospho (STY)]SSNGPSR	0.728937	0.117863	6.18461	1	0.102053
YDR033W	APVASPRPAAT[Phospho (STY)]PNLSK	0.171753	0.0813481	2.11133	4	0.102337
YAR002W	TELTKGDSTPVQPDLSVT[Phospho (STY)]PQK	0.234285	0.100729	2.3259	3	0.10253
YHR174W	T[Phospho (STY)]AGIQIVADDLTVTNPAR	-0.581956	0.275895	-2.10934	4	0.102566
YNL074C	SSANLAS[Phospho (STY)]NPELATQTPLSTSSSYTAIGK	-1.16979	0.555206	-2.10694	4	0.102845
YER129W	NS[Phospho (STY)]SSHLTSYNSGRPSSR	1.01713	0.165807	6.13444	1	0.102873
YPR188C	M[Acetyl (Protein N-term)]DHSES[Phospho (STY)]LTFNQLTQDYINK	-0.704911	0.334863	-2.10507	4	0.103062
YML092C	SSS[Phospho (STY)]PLAMSETLSK	-0.315737	0.150012	-2.10475	4	0.103099
YOR373W	M[Acetyl (Protein N-term)]DMDTQEAELSSQLENLTINS[Phospho (STY)]PR	0.391061	0.185847	2.10421	4	0.103162
YDR006C	ISPSLMS[Phospho (STY)]PSK	-0.110671	0.0181037	-6.11315	1	0.103225
YMR165C	QIYLELGS[Phospho (STY)]PLAS[Phospho (STY)]PK	-0.880748	0.418842	-2.10282	4	0.103324
YPR190C	SGS[Phospho (STY)]NAAASLPSKK	0.418346	0.146087	2.86368	2	0.103376
YGL035C	TST[Phospho (STY)]PTTMLS[Phospho (STY)]R	0.728257	0.346412	2.10229	4	0.103386
YNL309W	FSHIKPSASS[Phospho (STY)]PQSTFK	0.215473	0.1025	2.10217	4	0.1034
YDR389W	ITSSDS[Phospho (STY)]PPIVSSNKNPPAIDNNNK	-0.591491	0.0969256	-6.10253	1	0.103402
YDR017C	LGSSPSFLTQKS[Phospho (STY)]R	-0.825559	0.392734	-2.10208	4	0.10341
YER164W	SMT[Phospho (STY)]PEITSSEPANGPPSK	0.200056	0.0952162	2.10107	4	0.103528
YFR024C-A	FT[Phospho (STY)]APTS[Phospho (STY)]PSTSSPK	0.432443	0.205852	2.10075	4	0.103566
YDR145W	NNS[Phospho (STY)]NKFSNMIK	0.427318	0.149551	2.85734	2	0.103767
YFR038W	SNEVANANTKDNSNS[Phospho (STY)]DDEEHSSK	0.633556	0.221799	2.85644	2	0.103822
YKL185W	FALDS[Phospho (STY)]PPQS[Phospho (STY)]PRR	-0.0460596	0.0219554	-2.09787	4	0.103903
YER059W	HES[Phospho (STY)]PSNESSLDK	0.417588	0.199143	2.09693	4	0.104014
YPL263C	SLNGEEDDES[Phospho (STY)]DQDLDEILSSFSK	-0.813095	0.387998	-2.09562	4	0.104168
YLL021W	VES[Phospho (STY)]PGMKEQIK	0.499357	0.238711	2.09189	4	0.104607
YER048C	SVKS[Phospho (STY)]AYNLLSTGLEAQK	-1.35245	0.47565	-2.84337	2	0.104634
YLR116W	NRS[Phospho (STY)]PS[Phospho (STY)]PPPVYDAQGKR	0.457348	0.198596	2.30291	3	0.104709
YGL253W	RLS[Phospho (STY)]ELIGAR	-0.481929	0.230502	-2.09078	4	0.104738
YOR057W	LLSAETAS[Phospho (STY)]KER	0.616086	0.267875	2.2999	3	0.104998
YBL087C;YER117W	NLYIIAVKGS[Phospho (STY)]GSR	-0.27681	0.046096	-6.00508	1	0.10505
YMR290C	DSES[Phospho (STY)]TEEPVVDEK	-0.125653	0.0209702	-5.99196	1	0.105275
YDR296W	LESHPTEQTEVSS[Phospho (STY)]Q	0.356363	0.170833	2.08604	4	0.105302
YOR070C	RTS[Phospho (STY)]DGNFEAMAK	0.317126	0.152084	2.0852	4	0.105401
YPR124W	HPEPSPDPIAVADTTS[Phospho (STY)]GS[Phospho (STY)]DQS[Phospho (STY)]TRLEK	-0.549101	0.194094	-2.82904	2	0.105534
YDR251W	QSFFNSTSDTTLSRDETS[Phospho (STY)]LKER	-0.494832	0.1751	-2.826	2	0.105726
YGR253C	S[Phospho (STY)]MIEHAR	0.309981	0.149008	2.0803	4	0.105987
YNL273W	RSLEASAADES[Phospho (STY)]DEDEEAIR	0.256239	0.123187	2.08009	4	0.106013
YKR056W	RLSS[Phospho (STY)]PLTDSGNRR	0.389414	0.187249	2.07966	4	0.106063
YDR389W	SM[Oxidation (M)]S[Phospho (STY)]SENITVPR	0.596103	0.260471	2.28856	3	0.106097
YER111C	TAMPSLES[Phospho (STY)]PSSLLPIQMSPLGK	-0.46631	0.165486	-2.81782	2	0.106247
YKL181W	KQS[Phospho (STY)]MLRK	0.469012	0.225926	2.07596	4	0.106509
YLR187W	VFKNDESPSTPS[Phospho (STY)]S[Phospho (STY)]PKFDQGLR	0.28708	0.0485439	5.91382	1	0.106641
YMR068W	HSATPTS[Phospho (STY)]PHNNIALINR	0.315729	0.15229	2.0732	4	0.106842
YNL307C	GSEFIADDVTSNKSNNT[Phospho (STY)]RR	-0.50467	0.221565	-2.27776	3	0.107156
YOR070C	TSNSYS[Phospho (STY)]PLR	0.310763	0.1366	2.27498	3	0.107431
YGR270W	NEALTLADEIRELQEDS[Phospho (STY)]PIREK	-1.28341	0.621623	-2.06462	4	0.107886
YBL007C	TANGLISANTGVS[Phospho (STY)]MPTVQR	-2.27759	0.816617	-2.78905	2	0.108105
YDL035C	TNTGS[Phospho (STY)]DENVS[Phospho (STY)]ASGGVR	1.27183	0.218348	5.82477	1	0.10824
YKR048C	SSMQIDNAPT[Phospho (STY)]PHNT[Phospho (STY)]PAS[Phospho (STY)]VLNPSYLK	-1.03588	0.502437	-2.06171	4	0.108242
YGR125W	ASVSAM[Oxidation (M)]S[Phospho (STY)]PPLC[Carbamidomethyl (C)]R	0.2535	0.111846	2.2665	3	0.108274
YKL101W	AIHASPST[Phospho (STY)]K	0.0477015	0.0171313	2.78446	2	0.108406
YHR149C	DYSPGINHLYSSDS[Phospho (STY)]QQDFMEK	-0.489329	0.237522	-2.06014	4	0.108435
YLR081W	AGES[Phospho (STY)]GS[Phospho (STY)]EGSQSVPIEIPK	0.726514	0.125074	5.80867	1	0.108534
YLL048C	SSTS[Phospho (STY)]LSNLPAVK	0.473114	0.229856	2.0583	4	0.108662
YPL070W	SSS[Phospho (STY)]GNS[Phospho (STY)]LM[Oxidation (M)]RPR	0.693303	0.249659	2.777	2	0.108898
YGL253W	GS[Phospho (STY)]MADVPKELM[Oxidation (M)]QQIENFEK	-1.98839	0.96764	-2.05489	4	0.109083
YER070W	EAS[Phospho (STY)]PAPTGSHSLTK	0.674075	0.328348	2.05293	4	0.109326
YJL005W	QEEQEQQIEQSS[Phospho (STY)]PTEANDR	0.32825	0.159931	2.05245	4	0.109386
YOR359W	HPYEEFPTGSKS[Phospho (STY)]PYNMSR	-0.412439	0.149051	-2.76709	2	0.109555
YOR359W	ALQSTLS[Phospho (STY)]STSMYLDSFQR	-0.960346	0.468565	-2.04955	4	0.109747
YGR009C	QPQSQQAPMTYTPSFIASDEAARNS[Phospho (STY)]EVDLNEEPR	-1.4527	0.525683	-2.76345	2	0.109798
YIL031W	AAS[Phospho (STY)]PETASVS[Phospho (STY)]PPIR	0.610524	0.220961	2.76304	2	0.109826
YMR219W	NQEESDEVNT[Phospho (STY)]S[Phospho (STY)]RER	1.88425	0.682442	2.76104	2	0.109959
YER161C	KAS[Phospho (STY)]PGATLR	0.382163	0.169871	2.24972	3	0.109966
YLR363W-A	SSS[Phospho (STY)]LTETTER	0.476593	0.212	2.24808	3	0.110134
YER075C	SHS[Phospho (STY)]QPIFTQYSK	0.333806	0.163179	2.04565	4	0.110234
YFL042C	RIS[Phospho (STY)]NATIAEIGSPLQQVEKPDEVK	-0.578844	0.283266	-2.04347	4	0.110507
YNL330C	DAEDLGDVEEDS[Phospho (STY)]AEAK	0.515944	0.252561	2.04285	4	0.110585
YLR258W	VARPLSVPGS[Phospho (STY)]PR	0.431861	0.211516	2.04174	4	0.110724
YNL079C	KELDEIAAS[Phospho (STY)]LENL	-1.00048	0.49002	-2.04172	4	0.110727
YIL063C	QTAVENPIDKLDGT[Phospho (STY)]PK	0.231418	0.11344	2.04	4	0.110943
YGL031C	RS[Phospho (STY)]LKPEVR	1.27019	0.462521	2.74623	2	0.110958
YER124C	MNS[Phospho (STY)]PILR	0.611959	0.300022	2.03971	4	0.11098
YPR030W	SSS[Phospho (STY)]ISSPQK	0.289986	0.142465	2.03548	4	0.111515
YBL091C	ADES[Phospho (STY)]DPVESK	0.585452	0.213874	2.73737	2	0.111562
YLR093C	QERVS[Phospho (STY)]LLVDK	-0.275508	0.135424	-2.03442	4	0.11165
YGR202C	LS[Phospho (STY)]NSSLSNLFK	-1.33609	0.59863	-2.23191	3	0.111798
YMR192W	DGESIGAFS[Phospho (STY)]NPHEALMQSK	0.502611	0.183912	2.73289	2	0.111869
YML093W	LKIVDPYGGS[Phospho (STY)]DDEQGDNVFMFK	-0.872773	0.429443	-2.03234	4	0.111915
YPL230W	SIPPIS[Phospho (STY)]PR	-0.87063	0.428405	-2.03226	4	0.111924
YFL033C	SQEDEEHTILS[Phospho (STY)]DSDETH	0.293495	0.144589	2.02987	4	0.11223
YPR042C	QLLEEVGLSSAGIS[Phospho (STY)]PK	-0.94803	0.425858	-2.22617	3	0.112397
YDL223C	KVS[Phospho (STY)]VGS[Phospho (STY)]MGS[Phospho (STY)]GKSK	2.56047	0.457171	5.60068	1	0.112483
YDR379W	VHDELPS[Phospho (STY)]PGKVPLS[Phospho (STY)]PS[Phospho (STY)]PK	-0.330004	0.162737	-2.02784	4	0.112489
YOL059W	SDSAVS[Phospho (STY)]IVHLK	1.02255	0.45982	2.22381	3	0.112643
YGL253W	KGS[Phospho (STY)]M[Oxidation (M)]ADVPKELMQQIENFEK	-1.34667	0.664849	-2.02553	4	0.112785
YOR081C	TAAPGRFPLQPLPS[Phospho (STY)]PSSTFNK	-1.00977	0.498666	-2.02494	4	0.112861
YHL007C	TFNTTTGLPGS[Phospho (STY)]PQVSTPPANSFNK	0.679836	0.335908	2.02387	4	0.112998
YGR250C	MDLFYPQRES[Phospho (STY)]FSEGR	-0.195865	0.0882144	-2.22033	3	0.113009
YJL029C	IVS[Phospho (STY)]TPQIQQQK	0.163865	0.0294208	5.56971	1	0.113095
YPL030W	FEIDNGNES[Phospho (STY)]GEEDVKK	-0.259362	0.128227	-2.02267	4	0.113153
YDR150W	QQS[Phospho (STY)]LNS[Phospho (STY)]NSTSK	0.810175	0.298524	2.71393	2	0.11318
YML034W	HLNLLSS[Phospho (STY)]DSEIEQDYQK	-0.351647	0.173891	-2.02223	4	0.11321
YPR072W	DVS[Phospho (STY)]ISDR	0.336968	0.166756	2.02073	4	0.113403
YER155C	MRDS[Phospho (STY)]LDTTGRLS[Phospho (STY)]K	-0.484128	0.0873806	-5.54046	1	0.11368
YMR086W	RPQS[Phospho (STY)]VGQFR	0.0618976	0.0228774	2.70562	2	0.113763
YHR090C	SVTPVS[Phospho (STY)]PSIEK	0.793249	0.143327	5.53453	1	0.113799
YHR058C	VPTDTSTTATAATNGNNAGGGS[Phospho (STY)]NK	0.326148	0.0590162	5.52641	1	0.113963
YLR189C	PITQIISASDSEAGPKPSISLVPDKPSEPETS[Phospho (STY)]PR	-0.634028	0.114773	-5.52419	1	0.114008
YMR295C	KSSISNTS[Phospho (STY)]DHDGANR	1.53444	0.568128	2.70087	2	0.114097
YGR192C	LT[Phospho (STY)]GMAFR	-0.344263	0.171058	-2.01256	4	0.114465
YML100W	S[Phospho (STY)]ATRS[Phospho (STY)]PSAFNR	0.706309	0.128495	5.49678	1	0.114564
YDL150W	EIQEALS[Phospho (STY)]EKPTREPTPSVK	0.553812	0.251111	2.20545	3	0.114587
YPL071C	RNHS[Phospho (STY)]PDPIGIDNYK	0.347059	0.172695	2.00966	4	0.114843
YER166W	ART[Phospho (STY)]S[Phospho (STY)]LDLPGVTNAASLIGTQQNN	-0.7014	0.349032	-2.00956	4	0.114857
YOL138C	ANS[Phospho (STY)]DEPS[Phospho (STY)]DAEKKPVSK	0.403281	0.200699	2.00938	4	0.11488
YDR034C-D	RPGS[Phospho (STY)]PNDMIDLTSQDR	0.666313	0.331649	2.00909	4	0.114918
YER079W	SMS[Phospho (STY)]PSNIASGEDR	0.888256	0.442187	2.00878	4	0.114959
YMR314W	NNYDGDTVTFS[Phospho (STY)]PTGR	0.164003	0.0610163	2.68786	2	0.115021
YPL237W	TKDSS[Phospho (STY)]VDAFEK	0.647466	0.322439	2.00803	4	0.115058
YOL051W	TVQS[Phospho (STY)]PMGAQPSYNSAIIENAFRK	-1.09375	0.544773	-2.00772	4	0.115098
YDR309C	RRNS[Phospho (STY)]IATPSPQSK	0.747154	0.372152	2.00766	4	0.115106
YPL115C	IHSEQLAS[Phospho (STY)]PAASVTYTTSR	-0.257906	0.128506	-2.00696	4	0.115198
YFL004W	FSS[Phospho (STY)]IVS[Phospho (STY)]NDIDMNFR	-0.712876	0.355303	-2.00639	4	0.115273
YBR079C	TAGGSS[Phospho (STY)]PATPATPATPATPTPSSGPK	0.294013	0.146613	2.00537	4	0.115407
YDL019C	TKEIASS[Phospho (STY)]VIGEK	-0.232839	0.0868144	-2.68203	2	0.115438
YGL066W	STS[Phospho (STY)]MESANTPNMDTKR	0.362488	0.180794	2.00498	4	0.115458
YMR140W	EAIRLS[Phospho (STY)]LEDQDNRK	0.297029	0.148298	2.00292	4	0.11573
YOR219C	KNS[Phospho (STY)]HLFPQR	-0.32202	0.16091	-2.00125	4	0.115951
YHR135C	QLHHQAVDS[Phospho (STY)]PAR	0.468119	0.234074	1.99987	4	0.116133
YLR182W	IDTSVIDAESDS[Phospho (STY)]T[Phospho (STY)]PNT[Phospho (STY)]AR	0.96876	0.179033	5.41107	1	0.116339
YOR042W	EQHHEDS[Phospho (STY)]EEEDSWSQFVEKDLPELTDR	-1.65688	0.829484	-1.99749	4	0.11645
YOR092W	RNS[Phospho (STY)]ITGSLR	0.391233	0.0723772	5.40548	1	0.116456
YJL110C	TETT[Phospho (STY)]PPHFIPFLQSSK	-1.46165	0.270977	-5.39401	1	0.116699
YOR120W	AVGVSNFS[Phospho (STY)]INNLKDLLASQGNK	-1.04451	0.523639	-1.99471	4	0.11682
YJR033C	MRPSLFDKFGS[Phospho (STY)]PSASDIESPNPK	-0.318688	0.159887	-1.99321	4	0.117021
YBR035C	IGAWASRQS[Phospho (STY)]DVIK	0.461124	0.173401	2.6593	2	0.117086
YCL014W	VQES[Phospho (STY)]PSGPLIYVLPQSSTK	-0.721547	0.36269	-1.98943	4	0.117527
YJL020C	ARLS[Phospho (STY)]M[Oxidation (M)]FNQDITEQVPLPK	-1.16375	0.585373	-1.98805	4	0.117712
YCL014W	GVSNENTNIS[Phospho (STY)]LK	0.935882	0.470768	1.98799	4	0.117721
YER114C	KTSQS[Phospho (STY)]LEDLPSQQNFIPTPR	0.845418	0.388541	2.17588	3	0.117804
YIL135C	SPS[Phospho (STY)]NQQYLLK	0.530122	0.266899	1.98623	4	0.117958
YPL181W	RNS[Phospho (STY)]MDDASTDQYSLDPGDSDK	0.108135	0.0544458	1.98611	4	0.117974
YDL019C	RPS[Phospho (STY)]NNLSVVSSEIQLNDNLTESGK	-1.73547	0.656289	-2.64437	2	0.118185
YER114C	RNS[Phospho (STY)]VPYYGYAPESSSDRK	0.468928	0.236419	1.98346	4	0.118333
YJL144W	YGHGSSLGGDVHS[Phospho (STY)]R	-0.645634	0.325576	-1.98305	4	0.118387
YMR261C	VC[Carbamidomethyl (C)]S[Phospho (STY)]PSQEASASSISASR	0.30421	0.153445	1.98253	4	0.118459
YER167W	TTS[Phospho (STY)]VGSLSSMSNR	-0.15557	0.0717222	-2.16907	3	0.11856
YGR080W	LVSQDSAS[Phospho (STY)]PLSLTFR	-0.638012	0.241736	-2.63929	2	0.118563
YGR238C	VDSSINKES[Phospho (STY)]PGTGIK	0.201972	0.0765371	2.63887	2	0.118594
YOL041C	EASKPDVS[Phospho (STY)]DEQTEEVALPK	-0.190885	0.0880908	-2.16692	3	0.1188
YEL063C	RGS[Phospho (STY)]IPLKDEK	0.498242	0.2518	1.97872	4	0.118975
YLL029W	AHS[Phospho (STY)]ISHVPGTHM[Oxidation (M)]R	0.724825	0.36634	1.97856	4	0.118998
YPR008W	RIS[Phospho (STY)]PISNSR	0.358407	0.16565	2.16365	3	0.119166
YPL221W	SAPDKITQQEVS[Phospho (STY)]PDR	0.482614	0.244191	1.97638	4	0.119295
YDL122W	AAQQDS[Phospho (STY)]S[Phospho (STY)]EDENIGGEYYTK	0.344687	0.174466	1.97567	4	0.119392
YIL122W	DTNNDNNNHLTIPS[Phospho (STY)]PITTK	-0.24857	0.0472174	-5.26438	1	0.119506
YDR372C	ADSGDTSS[Phospho (STY)]IHSSANNTK	0.284392	0.144047	1.97431	4	0.119578
YNL069C	KVSSASAAAS[Phospho (STY)]ESDVAK	0.907119	0.459574	1.97382	4	0.119644
YOL123W	S[Phospho (STY)]S[Phospho (STY)]DEEDFNDIYGDDKPTTTEEVK	-0.442352	0.204851	-2.15939	3	0.119645
YDL051W	SEKPQQEEQEKPQS[Phospho (STY)]R	0.817709	0.312175	2.61939	2	0.120058
YDR186C	SRT[Phospho (STY)]PTDALMANSIK	0.535894	0.248668	2.15506	3	0.120134
YDR155C	GFGYAGS[Phospho (STY)]PFHR	-1.18972	0.454617	-2.61698	2	0.120241
YNL233W	NHDDT[Phospho (STY)]PVKIDHVTR	0.773245	0.35908	2.1534	3	0.120321
YJR089W	NLVSGTSSYPRNS[Phospho (STY)]RLEEQR	0.969889	0.185579	5.2263	1	0.120356
YHR016C	GRGYGDFDS[Phospho (STY)]EDEDYDYGR	-0.237618	0.12075	-1.96785	4	0.120465
YOR206W	LLNSLESDDDNEDVEMS[Phospho (STY)]DA	0.967813	0.491854	1.96768	4	0.120489
YLL013C	ELESQDRPDAVNTQSQFIS[Phospho (STY)]K	0.264469	0.13445	1.96704	4	0.120578
YDL164C	MDNVS[Phospho (STY)]GEEEYATK	0.360318	0.183223	1.96656	4	0.120644
YBL085W	RSPS[Phospho (STY)]ELTQK	0.279312	0.142058	1.96619	4	0.120696
YMR014W	LHNLPELMAGYY[Phospho (STY)]SGNDT[Phospho (STY)]EEES[Phospho (STY)]DEDNKNVK	0.537125	0.103242	5.2026	1	0.120891
YAR042W	SQS[Phospho (STY)]LSEITPGPHS[Phospho (STY)]R	0.590007	0.226194	2.60841	2	0.120895
YHR103W	SMS[Phospho (STY)]VASLDQLGK	-0.237382	0.120842	-1.9644	4	0.120943
YHR127W	DINSS[Phospho (STY)]PDWGNAHR	0.315825	0.121114	2.60766	2	0.120952
YMR186W	S[Phospho (STY)]VDELTSLTDYVTR	-0.713482	0.363281	-1.964	4	0.120999
YLR442C	IHSM[Oxidation (M)]NENPT[Phospho (STY)]PEKGNAK	0.565646	0.263536	2.14637	3	0.121122
YNL053W	LSSSS[Phospho (STY)]PLSSFSEKPHLNR	0.34086	0.173784	1.9614	4	0.12136
YMR295C	SSIS[Phospho (STY)]NTS[Phospho (STY)]DHDGANR	0.543195	0.253474	2.143	3	0.121508
YML097C	FNELFS[Phospho (STY)]PIGEPTQEEALK	-0.701258	0.32728	-2.14268	3	0.121544
YDR507C	RQS[Phospho (STY)]ISS[Phospho (STY)]VSVS[Phospho (STY)]PSK	-0.664423	0.128749	-5.1606	1	0.121851
YBR157C	SC[Carbamidomethyl (C)]KPNFIDGYDSNSSIGVNS[Phospho (STY)]R	-0.328816	0.167962	-1.95768	4	0.121878
YML010W	EGFITHGDDEDDEAS[Phospho (STY)]APGAR	0.688981	0.322403	2.13702	3	0.122197
YIL038C	LVEVPQGVNPPS[Phospho (STY)]PLDAFR	-0.689818	0.352911	-1.95465	4	0.122303
YBL085W	ESFVGS[Phospho (STY)]KEFK	0.680626	0.262857	2.58933	2	0.122368
YER040W	QTDPNIAQNTPS[Phospho (STY)]APATASTSVTTTNAKPIR	0.725486	0.280336	2.58792	2	0.122479
YLR182W	IDTSVIDAESDS[Phospho (STY)]TPNTAR	0.415386	0.194628	2.13425	3	0.122517
YLR187W	SKNEDLGS[Phospho (STY)]LKEFEELSQK	-0.208354	0.106695	-1.95279	4	0.122564
YFL004W	ITSQGDLEADGS[Phospho (STY)]S[Phospho (STY)]DEETEQEPHSK	0.372012	0.190507	1.95274	4	0.12257
YDR226W	S[Phospho (STY)]DDNADALKK	-1.57332	0.608885	-2.58393	2	0.12279
YBR156C	ISVDSSSPS[Phospho (STY)]KEVK	0.58503	0.274656	2.13005	3	0.123006
YFL033C	LIHDKS[Phospho (STY)]PISSPFTFSK	0.254284	0.13044	1.94943	4	0.123038
YOR042W	NPDEDEFLINS[Phospho (STY)]DDEM[Oxidation (M)]	0.388535	0.199319	1.94931	4	0.123054
YGR126W	RPTS[Phospho (STY)]NSIEK	0.362328	0.170493	2.12517	3	0.123575
YJR093C	FDS[Phospho (STY)]PVEETPATAR	0.35809	0.184298	1.94299	4	0.12395
YGR240C	AVLEFTPET[Phospho (STY)]PSPLIGILENK	0.944356	0.186304	5.0689	1	0.124001
YDR439W	LSALQKS[Phospho (STY)]PELRK	0.715237	0.368319	1.94189	4	0.124107
YBL085W	RS[Phospho (STY)]PSELTQK	0.245989	0.126688	1.9417	4	0.124135
YNL053W	SQT[Phospho (STY)]ISGLETSTPISSTR	-0.422587	0.164648	-2.56661	2	0.124156
YOR273C	TMET[Phospho (STY)]DPSTR	0.427713	0.220299	1.94151	4	0.124161
YDR043C	NTLS[Phospho (STY)]DEEDLEQR	-0.320026	0.150975	-2.11973	3	0.124215
YDL153C	LNELQNS[Phospho (STY)]EDS[Phospho (STY)]DAEDGGKQK	1.73312	0.893053	1.94067	4	0.124282
YPR022C	RSS[Phospho (STY)]KDSGVGNNSSLNYK	0.609833	0.287848	2.11859	3	0.124348
YPR041W	AAKPFITWLETAES[Phospho (STY)]DDDEEDDE	-0.900436	0.464284	-1.93941	4	0.124462
YER040W	KKS[Phospho (STY)]LQQNSLSR	0.488958	0.252164	1.93904	4	0.124514
YML093W	MLDRNS[Phospho (STY)]DDEEDGR	0.365936	0.188748	1.93875	4	0.124556
YGR276C	RLS[Phospho (STY)]KTSVQEDDHTNVVSEVNK	-0.408187	0.210554	-1.93864	4	0.124572
YGL181W	MDDFDGES[Phospho (STY)]DRFDER	-0.448195	0.231263	-1.93803	4	0.124659
YGL035C	RPSS[Phospho (STY)]VLS[Phospho (STY)]LNDLLVGQR	-0.612983	0.289744	-2.1156	3	0.124702
YDR168W	IELS[Phospho (STY)]DDS[Phospho (STY)]DVEVHPNVDKK	0.253988	0.131222	1.93556	4	0.125014
YKR023W	SEINTTKS[Phospho (STY)]LENLHLQSK	0.224016	0.0876679	2.55528	2	0.125061
YHR103W	SMS[Phospho (STY)]VAS[Phospho (STY)]LDQLGK	-0.954412	0.493254	-1.93493	4	0.125104
YKR093W	MLNHPSQGS[Phospho (STY)]DDAQDEK	0.879787	0.416633	2.11166	3	0.12517
YER075C	NVLSDS[Phospho (STY)]PMSSSS[Phospho (STY)]PISALFK	-0.471198	0.184553	-2.55319	2	0.125229
YFR053C	TKYDVAVDEQS[Phospho (STY)]PRPGQQAFEK	-0.447516	0.231407	-1.9339	4	0.125253
YKL105C	EVHS[Phospho (STY)]LEEK	0.432461	0.223693	1.93328	4	0.125341
YGL180W	SM[Oxidation (M)]DSNAIAEEQDS[Phospho (STY)]DDAEEEDETLKK	0.595338	0.308057	1.93256	4	0.125446
YMR295C	KSSISNTS[Phospho (STY)]DHDGANRAS[Phospho (STY)]DVK	0.553946	0.110597	5.00869	1	0.125453
YDR464W	AES[Phospho (STY)]VEPVENNVETAK	0.383396	0.19842	1.93224	4	0.125492
YDR146C	EINTYTTNS[Phospho (STY)]PSK	0.155076	0.060855	2.54829	2	0.125624
YDR443C	TGS[Phospho (STY)]VDTLHNK	0.711715	0.36886	1.9295	4	0.125888
YGR186W	DEEAPS[Phospho (STY)]ENEEDELFGEKK	0.546491	0.283455	1.92797	4	0.12611
YOR028C	TGS[Phospho (STY)]LTDLSGRR	-1.02819	0.404462	-2.54211	2	0.126125
YIR006C	QES[Phospho (STY)]DDEDEDDEEKRLQEELK	0.38917	0.20194	1.92716	4	0.126228
YPR171W	ADIPSSSSSSS[Phospho (STY)]PPPLPTR	0.447514	0.212823	2.10275	3	0.126234
YBL067C	IAASDINS[Phospho (STY)]DSEPSK	0.408346	0.0821497	4.97075	1	0.126386
YML093W	EINGEFDNS[Phospho (STY)]S[Phospho (STY)]DNDKRHDAR	2.69726	1.06252	2.53856	2	0.126413
YAR002W	RISSMPGGYFHSEIS[Phospho (STY)]PDSTVNR	0.431147	0.0867613	4.96935	1	0.126421
YBR069C	EAS[Phospho (STY)]PAQYSHS[Phospho (STY)]LHER	0.559438	0.29052	1.92564	4	0.126448
YGL173C	GEIKPSSGTNSTEC[Carbamidomethyl (C)]QS[Phospho (STY)]PK	0.268864	0.139663	1.92509	4	0.126528
YNL074C	NS[Phospho (STY)]NNVSSPLDNVIPTSR	-0.998359	0.518667	-1.92486	4	0.126562
YLR116W	SPS[Phospho (STY)]PPPVYDAQGK	0.370133	0.176283	2.09965	3	0.126607
YOR153W	TLT[Phospho (STY)]AQSMQNSTQSAPNK	1.72086	0.346981	4.95952	1	0.126665
YDL161W	RGT[Phospho (STY)]GRS[Phospho (STY)]DENDDDLQR	0.563636	0.293059	1.92328	4	0.126792
YOR063W	DLDRPGS[Phospho (STY)]K	0.534252	0.277844	1.92285	4	0.126855
YNL027W	SRS[Phospho (STY)]IS[Phospho (STY)]PDEK	0.733718	0.381599	1.92275	4	0.126869
YJR083C	KS[Phospho (STY)]INDFFSKPNNNVNSNINNTLPNR	-0.214118	0.111415	-1.9218	4	0.127008
YGR192C	LVS[Phospho (STY)]WYDNEYGYSTR	-0.86557	0.450448	-1.92158	4	0.127041
YHR158C	NVS[Phospho (STY)]PMGDVPTDTKNEEASVPINR	0.411399	0.214231	1.92035	4	0.12722
YLR310C	TEGDDGKIEVDS[Phospho (STY)]VHDLVSVPLSGKR	-0.372461	0.193988	-1.92002	4	0.127268
YJR092W	EIES[Phospho (STY)]AGDITFNR	0.400758	0.208764	1.91967	4	0.12732
YDL122W	TYEEIEQNEHNEEGNGQES[Phospho (STY)]AQDEATHKK	0.424479	0.221267	1.91841	4	0.127505
YBR211C	SLISES[Phospho (STY)]PQNVR	0.43617	0.227444	1.9177	4	0.127609
YDR507C	RAS[Phospho (STY)]IFSTTKK	-0.500299	0.23924	-2.0912	3	0.12763
YHR158C	NM[Oxidation (M)]NVPISAAPLASAPS[Phospho (STY)]PAPK	0.94915	0.454394	2.08883	3	0.12792
YGR009C	NSLNHS[Phospho (STY)]NSTLNVGPSR	-0.221114	0.115479	-1.91475	4	0.128043
YDR135C	RAS[Phospho (STY)]DATLGSIDFGDDENIAKR	-0.252402	0.10024	-2.51799	2	0.128106
YOR042W	KWQPLPPEPLDTT[Phospho (STY)]PTKVNAVSR	-0.176143	0.0843949	-2.08713	3	0.128128
YBR191W	IVS[Phospho (STY)]TEGNVPQTLAPVPYETFI	0.49027	0.25631	1.9128	4	0.128331
YMR031C	KIS[Phospho (STY)]GYGNDLDAQK	0.254147	0.132869	1.91277	4	0.128336
YDR382W	FATVPTGGASSAAAGAAGAAAGGDAAEEEKEEEAKEES[Phospho (STY)]DDDMGFGLFD	0.478372	0.250411	1.91035	4	0.128694
YDR170C	VS[Phospho (STY)]YESSR	0.470882	0.246492	1.91033	4	0.128696
YPL242C	FERPNIPVEEILIT[Phospho (STY)]PR	-1.85661	0.972775	-1.90857	4	0.128959
YDL173W	GGAGNIIS[Phospho (STY)]PK	0.408937	0.214296	1.90828	4	0.129001
YJL080C	LTYEPIDLSSILS[Phospho (STY)]DGEEK	0.27422	0.1437	1.90828	4	0.129002
YDR150W	KGLAEAAATTAYEDSES[Phospho (STY)]HPQIEEQSHR	-0.385438	0.185423	-2.07869	3	0.129164
YFR015C	IARPLS[Phospho (STY)]VPGSPK	0.206209	0.108148	1.90673	4	0.129232
YDL135C	KT[Phospho (STY)]VDEYKNLDAEDESLAK	-0.517244	0.248904	-2.07809	3	0.129239
YLL024C	FKEEDEKES[Phospho (STY)]QR	-0.35467	0.186041	-1.90641	4	0.12928
YBL105C	TST[Phospho (STY)]FC[Carbamidomethyl (C)]GTPEFMAPEILKEQEYTK	-0.675474	0.13924	-4.85116	1	0.129418
YDR122W	LSEIPES[Phospho (STY)]VKQR	-0.228185	0.0912324	-2.50114	2	0.129516
YCL040W	S[Phospho (STY)]FDDLHK	0.729866	0.38355	1.90292	4	0.129801
YDL223C	KVSVGS[Phospho (STY)]M[Oxidation (M)]GS[Phospho (STY)]GK	1.091	0.526313	2.07291	3	0.12988
YOR007C	QMAEGFASGGGT[Phospho (STY)]PNLSDLMNNPALR	-0.191425	0.0923754	-2.07225	3	0.129962
YBR068C	S[Phospho (STY)]FSAGNNFQSSSSEK	0.276884	0.145702	1.90034	4	0.130187
YGR261C	SFSSQS[Phospho (STY)]FITNNSAR	-0.443346	0.177912	-2.49194	2	0.130294
YPR103W	LAPSLTVPPIAS[Phospho (STY)]PQQFLR	-0.609936	0.32111	-1.89946	4	0.13032
YML109W	SVS[Phospho (STY)]LKEITEELTK	-0.759485	0.367345	-2.0675	3	0.130554
YBL032W	SDSAS[Phospho (STY)]FLEEKEEPQENHDNKEEQS	-0.300857	0.0625883	-4.80693	1	0.130576
YCR033W	GDPLGT[Phospho (STY)]PEKVENMIEQR	0.702207	0.370165	1.89701	4	0.130689
YCR073W-A	HS[Phospho (STY)]VPNISMNALDMTR	-0.267316	0.14093	-1.8968	4	0.130721
YAL003W	ADEFDSFPAASAAAAEEEEDDDVDLFGS[Phospho (STY)]DDEEADAEAEKLKAER	-0.783025	0.41282	-1.89677	4	0.130725
YDR093W	MSADFGRPSLDY[Phospho (STY)]ENLNQTMSQANR	-1.47514	0.714175	-2.06552	3	0.130802
YDR384C	TS[Phospho (STY)]SAS[Phospho (STY)]SPQDLEK	0.725129	0.291934	2.48388	2	0.130983
YPR185W	SLS[Phospho (STY)]LS[Phospho (STY)]PC[Carbamidomethyl (C)]TR	0.236568	0.124844	1.89491	4	0.131007
YDR266C	ERDDYDLPSISSLPGS[Phospho (STY)]SSGSR	-0.269264	0.0562065	-4.79062	1	0.131008
YOL016C	SALT[Phospho (STY)]KDAFVQIVK	-0.523185	0.253733	-2.06195	3	0.13125
YMR219W	TDRGDLS[Phospho (STY)]S[Phospho (STY)]SVEIEVEK	-0.225601	0.047219	-4.77776	1	0.13135
YDR293C	ATSNLSPPS[Phospho (STY)]FK	0.497207	0.200678	2.47763	2	0.131519
YBL047C	TTPLS[Phospho (STY)]ANSTGVSSLTR	0.0955984	0.0505507	1.89114	4	0.131578
YMR219W	VRNS[Phospho (STY)]DLEDDESLKK	0.388888	0.205647	1.89104	4	0.131592
YLR405W	SAS[Phospho (STY)]VVERQE	0.297979	0.157603	1.8907	4	0.131644
YKL101W	DSNALGISQS[Phospho (STY)]LQSMFK	-0.484196	0.195692	-2.47428	2	0.131808
YMR124W	TMS[Phospho (STY)]LQSQNVPQGFNPWSPNDNDRK	-0.997942	0.528293	-1.88899	4	0.131904
YER033C	NNS[Phospho (STY)]DDETEHTSAIK	0.464546	0.246001	1.88839	4	0.131995
YHR158C	FFTKQET[Phospho (STY)]PQKGR	0.833536	0.405414	2.05601	3	0.132
YJR092W	VNS[Phospho (STY)]ELEESPAAVHQER	-0.255496	0.135384	-1.8872	4	0.132178
YOR322C	NSFSSGHS[Phospho (STY)]T[Phospho (STY)]PRK	-1.00603	0.21196	-4.74633	1	0.132195
YML034W	M[Oxidation (M)]NS[Phospho (STY)]DLEY[Phospho (STY)]LEDGFDPNSMK	-0.653999	0.264841	-2.46941	2	0.13223
YKR100C	NSS[Phospho (STY)]ITSVNKR	1.11387	0.235157	4.7367	1	0.132456
YBL027W;YBR084C-A	LPS[Phospho (STY)]QVVWIR	-0.742754	0.394045	-1.88495	4	0.132522
YBR072W	VIT[Phospho (STY)]LPDYPGVDADNIK	-1.14098	0.462748	-2.46567	2	0.132555
YBR086C	SSAES[Phospho (STY)]SNATNNNTLGTESK	0.378928	0.184861	2.0498	3	0.132789
YIL115C	TNAFDFGSSS[Phospho (STY)]FGSGFSK	-0.531918	0.216098	-2.46147	2	0.132922
YGR116W	RVGDEGNAAESES[Phospho (STY)]DNVAASR	0.321035	0.17067	1.88103	4	0.133123
YNL125C	LQHNES[Phospho (STY)]VQSK	0.279137	0.0592374	4.71217	1	0.133126
YLR248W	NSS[Phospho (STY)]NEFLTK	0.299541	0.146466	2.04512	3	0.133388
YCR012W	ISHVST[Phospho (STY)]GGGASLELLEGK	-0.27161	0.144533	-1.87922	4	0.133402
YLR399C	SS[Phospho (STY)]AQEDAPIVIR	0.433499	0.230748	1.87867	4	0.133486
YBL047C	ANSNEDGESVSSIQES[Phospho (STY)]PKISAQPK	0.292693	0.155917	1.87724	4	0.133707
YNL321W	SHS[Phospho (STY)]VPDLNTATPSS[Phospho (STY)]PKR	0.0251284	0.00535749	4.69033	1	0.133728
YPL228W	RALS[Phospho (STY)]LDDLVNHDENEKVK	0.432039	0.230196	1.87683	4	0.13377
YLR257W	MYSTSNYS[Phospho (STY)]IS[Phospho (STY)]LVDLENGPK	-0.983628	0.524118	-1.87673	4	0.133786
YHR186C	FAVANLS[Phospho (STY)]T[Phospho (STY)]MSLVNNPALQSR	-0.522232	0.111516	-4.68301	1	0.133931
YDL220C	KLS[Phospho (STY)]FHS[Phospho (STY)]PNASSIR	-0.366753	0.195647	-1.87457	4	0.134121
YNL152W	KNS[Phospho (STY)]MS[Phospho (STY)]PTR	0.340357	0.181693	1.87325	4	0.134325
YOR264W	VAQTSSC[Carbamidomethyl (C)]NTLLNKLS[Phospho (STY)]IRK	0.578748	0.309021	1.87284	4	0.134389
YOR227W	SPS[Phospho (STY)]NDS[Phospho (STY)]LQESQQK	1.11293	0.455553	2.44303	2	0.134547
YOL109W	GQEVKEQAEASIDNLKNEAT[Phospho (STY)]PEAEQVK	-0.77942	0.416477	-1.87146	4	0.134604
YLR399C	DASSLS[Phospho (STY)]PTSAGSR	0.286166	0.152953	1.87095	4	0.134683
YDR103W	KSNYTFLHS[Phospho (STY)]PLGHR	-0.601026	0.295371	-2.03482	3	0.134717
YDR481C	SSDSLVTDS[Phospho (STY)]AAGATAFAC[Carbamidomethyl (C)]ALK	-0.766105	0.314104	-2.43901	2	0.134905
YLR133W	SYS[Phospho (STY)]VGYQAR	0.358323	0.176223	2.03335	3	0.134908
YOR070C	NSSSS[Phospho (STY)]FTYPQLPQLQK	-0.865631	0.463251	-1.8686	4	0.13505
YGR126W	MVTHNALEGNSETVDS[Phospho (STY)]LKEDGLNLNK	-0.244912	0.0527861	-4.63971	1	0.135144
YHR082C	S[Phospho (STY)]FNLGTQVPPMNMK	-0.913679	0.48935	-1.86713	4	0.13528
YER116C	ALENTS[Phospho (STY)]EEDGDDDLSLFR	-0.712527	0.350951	-2.03027	3	0.135308
YBR001C	RGS[Phospho (STY)]EDDSFLSSQGNRR	0.574783	0.236107	2.43441	2	0.135317
YLR337C	LFS[Phospho (STY)]TGGSTLQHK	0.169795	0.0910023	1.86583	4	0.135482
YJR002W	HSS[Phospho (STY)]PDPYGINDKFFDLEK	-0.982336	0.526501	-1.86578	4	0.135491
YOR287C	NLKPDLNS[Phospho (STY)]DVEEDDGNLLESIM[Oxidation (M)]ANK	-1.26456	0.678304	-1.8643	4	0.135723
YOR042W	VVAETTYIDT[Phospho (STY)]PDTETK	0.30797	0.165238	1.86379	4	0.135803
YBR108W	DSS[Phospho (STY)]PVPSDLDEK	0.63099	0.338573	1.86367	4	0.135822
YNL074C	S[Phospho (STY)]PPQAYSSSSATTTFSNPFIK	-0.749378	0.40228	-1.86283	4	0.135955
YDR011W	VES[Phospho (STY)]FADALSR	0.540839	0.290637	1.86087	4	0.136263
YGR180C	ASDM[Oxidation (M)]SKS[Phospho (STY)]AT[Phospho (STY)]PSKEINFDDDF	-0.283111	0.061634	-4.59343	1	0.136464
YMR037C	RSS[Phospho (STY)]VVIESTK	0.519812	0.279694	1.8585	4	0.136637
YJL042W	KERS[Phospho (STY)]PS[Phospho (STY)]PTHVDR	0.655461	0.352882	1.85745	4	0.136804
YHR146W	RES[Phospho (STY)]TEGVLDGSK	0.394903	0.212648	1.85707	4	0.136864
YBR074W	GSNS[Phospho (STY)]MEEGLSTR	0.34731	0.187027	1.85701	4	0.136874
YLR248W	SSGTNNKDVSQITSS[Phospho (STY)]PKK	0.940517	0.466381	2.01663	3	0.137102
YJL112W	S[Phospho (STY)]FPTFQQLYEPGTK	-0.900875	0.485532	-1.85544	4	0.137123
YJL123C	KPS[Phospho (STY)]VADGELGNSK	-0.215627	0.0893757	-2.41259	2	0.137292
YOR220W	SNAASC[Carbamidomethyl (C)]TENDVNATASNPPKS[Phospho (STY)]PSITVNEFFH	-1.07287	0.578932	-1.85319	4	0.137481
YFL021W	IAS[Phospho (STY)]PSIPQYLR	0.298858	0.161326	1.85251	4	0.137589
YDR381W	S[Phospho (STY)]ANLDKS[Phospho (STY)]LDEIIGSNK	-0.787326	0.391341	-2.01187	3	0.137734
YNL027W	MDSANS[Phospho (STY)]S[Phospho (STY)]EKISK	1.60175	0.352055	4.54973	1	0.137735
YPR133C	VVEAT[Phospho (STY)]PEDGTASSQK	0.247797	0.13383	1.85158	4	0.137737
YLR410W	NNLPSAPSEM[Oxidation (M)]S[Phospho (STY)]PLFLNK	0.8373	0.347774	2.4076	2	0.13775
YFL042C	STT[Phospho (STY)]PTSPVSQPSIISHR	0.62309	0.259348	2.40253	2	0.138217
YOL051W	VDS[Phospho (STY)]PDDPFMTK	0.283585	0.153592	1.84636	4	0.138573
YDR137W	RKS[Phospho (STY)]S[Phospho (STY)]IIDIDSPLEDNEFVK	-1.04579	0.566636	-1.8456	4	0.138694
YPR133C	ASKDRDSS[Phospho (STY)]ATPSSR	-0.389208	0.0863501	-4.50733	1	0.13899
YBR156C	KMEESLIS[Phospho (STY)]PENTHNK	-0.229571	0.0958957	-2.39396	2	0.13901
YOL006C	TEPVQSSSLPS[Phospho (STY)]PPAK	0.182757	0.099197	1.84236	4	0.139217
YLR337C	DDNVRPSPIS[Phospho (STY)]PSINPPK	0.338385	0.183694	1.84211	4	0.139257
YCR030C	TKPLPVEPAS[Phospho (STY)]PSIS[Phospho (STY)]LPTATVDNQPSGQVDSRPLHIR	-1.09787	0.548839	-2.00035	3	0.139279
YDL224C	NSISQHDLS[Phospho (STY)]NVTTTPVPAGMPPQK	-0.352556	0.147604	-2.38854	2	0.139517
YOR112W	SIAPSSRLS[Phospho (STY)]IKK	-0.793061	0.176671	-4.48893	1	0.139541
YNL278W	GQPVPSGQQISSYVQPANINS[Phospho (STY)]PNK	-0.209067	0.104744	-1.99598	3	0.13987
YLR167W	EC[Carbamidomethyl (C)]S[Phospho (STY)]NPTC[Carbamidomethyl (C)]GAGVFLANHK	0.329297	0.179197	1.83762	4	0.139984
YDR017C	SLS[Phospho (STY)]SSNQPSLLPEVVLNDNR	-0.861778	0.361603	-2.38322	2	0.140015
YDR507C	RQS[Phospho (STY)]ISSVSVS[Phospho (STY)]PSK	-0.21868	0.0918062	-2.38197	2	0.140132
YPL204W	RGS[Phospho (STY)]TVHVIDFGLSK	0.304745	0.128001	2.38079	2	0.140243
YNL224C	YDS[Phospho (STY)]STDLQAGR	0.341722	0.186183	1.83541	4	0.140343
YER116C	ALENT[Phospho (STY)]S[Phospho (STY)]EEDGDDDLSLFR	0.597616	0.325945	1.83349	4	0.140657
YFL042C	SNVPSPVS[Phospho (STY)]R	0.38605	0.210684	1.83237	4	0.14084
YDL195W	APS[Phospho (STY)]SVSMVSPPPLHK	-0.219006	0.11957	-1.83161	4	0.140964
YDR213W	EQT[Phospho (STY)]PFNDIQSAVK	-0.232109	0.097867	-2.37168	2	0.141105
YKR090W	EQDLS[Phospho (STY)]PIER	0.422554	0.230949	1.82964	4	0.141286
YMR285C	YGKDQPES[Phospho (STY)]PVPEK	0.792734	0.334567	2.36944	2	0.141319
YBL047C	VAT[Phospho (STY)]PSIPQQPIPLKNDPIVDASLSK	-0.752187	0.41133	-1.82867	4	0.141446
YHR158C	NVS[Phospho (STY)]GPSTTLHK	0.585269	0.320294	1.82729	4	0.141673
YMR016C	SQVDGAGDVS[Phospho (STY)]NEEIAADDTK	0.544018	0.297798	1.8268	4	0.141753
YPR124W	HPEPS[Phospho (STY)]PDPIAVADTTSGSDQSTR	-0.314088	0.171947	-1.82666	4	0.141776
YPR115W	TPS[Phospho (STY)]ALSMVSVPK	-0.240233	0.13161	-1.82534	4	0.141993
YNL106C	RKS[Phospho (STY)]S[Phospho (STY)]TAPDEISTSTK	0.307676	0.168693	1.82388	4	0.142234
YMR205C	TTDT[Phospho (STY)]YPSLPKPLNRPQK	0.69458	0.294454	2.35887	2	0.142329
YKR048C	GQEIVESLNETELLVDEEEKAQNDS[Phospho (STY)]EEEQVK	-1.01282	0.51207	-1.97788	3	0.14235
YMR162C	GHRPS[Phospho (STY)]LDNFPK	-0.590036	0.323771	-1.82238	4	0.142482
YLR324W	TSDFDESVINS[Phospho (STY)]NR	0.54027	0.29647	1.82234	4	0.142489
YDR471W;YHR010W	SVVSTETFEQPS[Phospho (STY)]QREEAKK	0.342105	0.187802	1.82162	4	0.142608
YBR049C	SPSHDNEAGS[Phospho (STY)]VDNSEISQLLQSAATK	-0.790083	0.399945	-1.97548	3	0.142684
YJL076W	VRPS[Phospho (STY)]LSSLSDLVSR	-0.896011	0.492123	-1.82071	4	0.14276
YNL166C	KSSLNKY[Phospho (STY)]DSPVSSPITSASELGSIAK	0.710972	0.390629	1.82007	4	0.142866
YGR152C	IES[Phospho (STY)]PSTR	1.19739	0.273669	4.3753	1	0.143046
YDR341C	LS[Phospho (STY)]IAEPAVAK	-0.330361	0.181727	-1.8179	4	0.143226
YFR005C	RHS[Phospho (STY)]EDELKQEAVK	0.821658	0.452147	1.81724	4	0.143336
YBL058W	FMS[Phospho (STY)]FSDMVR	-0.854286	0.433682	-1.96985	3	0.143468
YMR205C	VHSY[Phospho (STY)]TDLAYR	-0.838369	0.192207	-4.36181	1	0.143474
YJL081C	STS[Phospho (STY)]PAANSADTPNETGK	0.657945	0.362453	1.81526	4	0.143667
YBR142W	KAADELGIDVDS[Phospho (STY)]DEDDISK	0.27345	0.150679	1.81478	4	0.143746
YHR082C	RSS[Phospho (STY)]ANESNPLHM[Oxidation (M)]NK	0.613207	0.140972	4.34986	1	0.143855
YGL253W	GS[Phospho (STY)]MADVPKELMQQIENFEK	-0.796724	0.439325	-1.81352	4	0.143957
YDR037W	KKT[Phospho (STY)]DLFADLDPSQYFETR	-0.931795	0.514027	-1.81274	4	0.144088
YOL138C	HAPS[Phospho (STY)]RPDS[Phospho (STY)]IGR	0.454612	0.250936	1.81167	4	0.144267
YLR422W	TLS[Phospho (STY)]HSSTTSSLDK	0.48208	0.245464	1.96396	3	0.144294
YDR422C	NKGNAGGS[Phospho (STY)]NDDFTAPISATAK	0.40656	0.224522	1.81078	4	0.144416
YBL047C	RANSNEDGESVSSIQES[Phospho (STY)]PKISAQPK	0.445041	0.245838	1.8103	4	0.144496
YBR207W	DQDRES[Phospho (STY)]DEHTADNVK	0.950808	0.525425	1.8096	4	0.144615
YMR295C	SSISNTS[Phospho (STY)]DHDGANR	0.310185	0.171413	1.80958	4	0.144618
YGR142W	HEEEIS[Phospho (STY)]EGGINEPK	-0.590702	0.326437	-1.80954	4	0.144624
YER024W	TSSSS[Phospho (STY)]QVNLNR	0.621361	0.316762	1.9616	3	0.144626
YNL102W	ENLNSSPT[Phospho (STY)]SEFK	0.703832	0.162736	4.325	1	0.144653
YBR142W	AADELGIDVDS[Phospho (STY)]DEDDISKSNSDTFLLK	-1.07622	0.548726	-1.96131	3	0.144667
YOR227W	IRT[Phospho (STY)]AQDQPVK	0.311718	0.172329	1.80885	4	0.144741
YJR053W	S[Phospho (STY)]MMELKPK	-0.593923	0.328405	-1.80851	4	0.144798
YPL009C	HC[Carbamidomethyl (C)]TISS[Phospho (STY)]DTDS[Phospho (STY)]DSGNAK	0.467712	0.258731	1.80771	4	0.144932
YIL140W	YTGNLS[Phospho (STY)]PVS[Phospho (STY)]DIVR	-0.579642	0.320716	-1.80734	4	0.144995
YOR175C	KMS[Phospho (STY)]FSGYSPKPISK	-0.160407	0.0887659	-1.80708	4	0.145038
YOR260W	LGPQSMS[Phospho (STY)]R	1.69435	0.938561	1.80527	4	0.145345
YBL066C	SVS[Phospho (STY)]TPVNHFPASVPGLR	-0.591015	0.327447	-1.80492	4	0.145404
YML117W	SSGSSDSSS[Phospho (STY)]DVEVIMHSPSDPEYALK	-1.03557	0.240787	-4.30077	1	0.14544
YOR042W	TTDVDLNS[Phospho (STY)]DGKKDNDTSAK	0.465668	0.258085	1.80432	4	0.145504
YPL180W	VLT[Phospho (STY)]HDGTLDNDYFNKHNVSQK	-0.26544	0.147182	-1.80348	4	0.145648
YPL085W	TSPS[Phospho (STY)]PTGPNPNNSPSPSSPISR	0.143218	0.0616369	2.32357	2	0.14578
YOR175C	LEKDISASS[Phospho (STY)]PNLGGILK	-0.451269	0.250371	-1.80241	4	0.14583
YBR140C	IFS[Phospho (STY)]LDDISSFNSSR	-0.494629	0.274467	-1.80214	4	0.145874
YOR359W	SKS[Phospho (STY)]AEPHVNSSPNLIPVQK	0.509792	0.283049	1.80108	4	0.146056
YDL126C	RSVS[Phospho (STY)]DAELR	0.77779	0.335189	2.32045	2	0.14609
YPL180W	SAS[Phospho (STY)]FHSPVHNTLLSPK	0.339132	0.146235	2.3191	2	0.146225
YOR153W	TLTAQSMQNS[Phospho (STY)]TQSAPNK	1.12884	0.578906	1.94996	3	0.14628
YBR033W	KRNS[Phospho (STY)]ASMGEVNQSVSSR	-1.03969	0.243194	-4.27513	1	0.146282
YOR156C	GPST[Phospho (STY)]PLLPAVLQNLTNQTEAQR	-0.519772	0.224264	-2.31768	2	0.146366
YBR086C	NSLVKVPT[Phospho (STY)]VGS[Phospho (STY)]YGVAGATLPETIPTSK	-0.748315	0.416032	-1.79869	4	0.146461
YBR114W	DVS[Phospho (STY)]DDDEPLTK	0.475715	0.264523	1.79839	4	0.146513
YIL038C	IGS[Phospho (STY)]ALNTPK	0.233575	0.129917	1.79788	4	0.146599
YGR240C	ASS[Phospho (STY)]DASDLLR	0.422581	0.235144	1.79711	4	0.14673
YDR096W	EAS[Phospho (STY)]KS[Phospho (STY)]PISSFVNDYR	-0.665852	0.342382	-1.94476	3	0.147025
YLL048C	ETSNEASSTNS[Phospho (STY)]ENVNK	1.10396	0.567888	1.94398	3	0.147137
YPL049C	RVNDSYDS[Phospho (STY)]PLSGTASTGK	-0.162286	0.038198	-4.24854	1	0.147166
YML115C	AMDNGLSLPIS[Phospho (STY)]R	-0.300825	0.16766	-1.79426	4	0.147219
YIR003W	RKT[Phospho (STY)]SELFPLSGSESGDIK	1.58373	0.883322	1.79292	4	0.147448
YMR186W	LGVHEDT[Phospho (STY)]QNR	-1.31822	0.31093	-4.23962	1	0.147464
YDR162C	ARPFYLTHLITQSVS[Phospho (STY)]PK	-0.623695	0.347918	-1.79265	4	0.147495
YGR270W	LPPPLTASNAEEFIDKNNNALSFHNPS[Phospho (STY)]PAR	-0.798085	0.445205	-1.79262	4	0.147499
YDR170C	VANPRVS[Phospho (STY)]YESSR	0.369758	0.20636	1.79181	4	0.147639
YKR093W	DSYVSDDVANS[Phospho (STY)]TER	0.776459	0.40017	1.94033	3	0.147665
YNL055C	NELITSLT[Phospho (STY)]PGVAK	-0.337086	0.188368	-1.78951	4	0.148035
YER122C	KEQQDTLT[Phospho (STY)]PK	0.219014	0.122438	1.78877	4	0.148163
YKL105C	VLNISSSTGQNSKS[Phospho (STY)]R	-0.339204	0.17516	-1.93654	3	0.148212
YPL124W	KFQDDT[Phospho (STY)]LNR	0.253014	0.141479	1.78835	4	0.148236
YDR326C	VIPGINLRNS[Phospho (STY)]FNK	-0.405364	0.226864	-1.78682	4	0.1485
YNL175C	TKS[Phospho (STY)]SVALATAQR	-0.822924	0.425843	-1.93246	3	0.148807
YOR051C	KSDEPS[Phospho (STY)]REST[Phospho (STY)]PVR	0.891321	0.389281	2.28966	2	0.149204
YMR291W	YVNEVDLLLT[Phospho (STY)]PR	-0.806436	0.45265	-1.78159	4	0.149408
YNR039C	TFFAS[Phospho (STY)]PRPSSLFYSAK	-0.536405	0.278218	-1.928	3	0.149459
YMR179W	TQS[Phospho (STY)]LPIWNLKPNIANTGFPR	-1.04958	0.544393	-1.92798	3	0.149463
YGR229C	RSQQGLSHVTSTGSSSS[Phospho (STY)]MER	0.86229	0.377371	2.28499	2	0.149684
YPR008W	ADS[Phospho (STY)]RLNMMDKNNSVGLDLLGHSK	-0.409587	0.212731	-1.92537	3	0.149845
YJL076W	SQSSIADNNGS[Phospho (STY)]PVK	0.331013	0.0794021	4.16881	1	0.149878
YPL150W	TTLET[Phospho (STY)]VC[Carbamidomethyl (C)]GTTVYMAPELIER	-0.83448	0.434106	-1.9223	3	0.150298
YDR022C	DLS[Phospho (STY)]LNDLIK	-0.589745	0.33215	-1.77554	4	0.150464
YKL129C	RGSVY[Phospho (STY)]HVPLNPVQATAVR	0.824559	0.429327	1.92059	3	0.150551
YLR260W	SRSS[Phospho (STY)]IDNISR	0.42122	0.21939	1.91996	3	0.150644
YCL014W	ESQTAKS[Phospho (STY)]S[Phospho (STY)]LR	-1.86355	0.819369	-2.27437	2	0.150784
YJL020C	DLPEPIS[Phospho (STY)]PETK	0.28236	0.159336	1.7721	4	0.151069
YAL031C	SNS[Phospho (STY)]LQSSTMTLNQK	-0.340716	0.192344	-1.77139	4	0.151195
YKL109W	ASFPDS[Phospho (STY)]PADFSPADSVSLIR	-1.14929	0.600068	-1.91527	3	0.15134
YDR028C	ESNSS[Phospho (STY)]VS[Phospho (STY)]LK	0.68028	0.355598	1.91306	3	0.151669
YLL013C	KTALS[Phospho (STY)]VGT[Phospho (STY)]APPFSTNSK	-0.278277	0.157427	-1.76766	4	0.151854
YGR027W-B	AHNVSTSNNS[Phospho (STY)]PSTDNDSISK	0.384805	0.217783	1.76692	4	0.151985
YMR044W	QQAIDAS[Phospho (STY)]EEEEEEEEEKVQEAVR	0.231793	0.131223	1.7664	4	0.152077
YML119W	FNS[Phospho (STY)]ISQVNK	0.333797	0.189388	1.7625	4	0.15277
YHR082C	MEGGDNESSSTS[Phospho (STY)]PDER	0.612398	0.321413	1.90533	3	0.152826
YOR359W	MKHPYEEFPTGSKS[Phospho (STY)]PYNMSR	0.115852	0.0657435	1.76218	4	0.152827
YNR006W	LTLSNS[Phospho (STY)]PTAM[Oxidation (M)]FDSK	-0.171767	0.0420466	-4.08515	1	0.152832
YOR359W	GAHPGAVLLS[Phospho (STY)]PQSSAINK	0.437585	0.22976	1.90453	3	0.152947
YDL225W	LNGS[Phospho (STY)]SSSINSLQQSTR	-0.180513	0.102555	-1.76016	4	0.153189
YJL080C	LTYEPIDLSSILS[Phospho (STY)]DGEEKEVTKDTSNDSAK	-0.799524	0.454305	-1.75988	4	0.153238
YDR219C	SSTNSVFSSSS[Phospho (STY)]PK	0.158543	0.0833515	1.90211	3	0.153313
YFR024C-A	LAPTNS[Phospho (STY)]GGS[Phospho (STY)]GGKLDDPSGASSYYASHRR	-0.512623	0.1259	-4.07167	1	0.153319
YPL249C	RNS[Phospho (STY)]YHHVPLTGSK	0.568063	0.323186	1.7577	4	0.153629
YMR255W	ATEISPPPVS[Phospho (STY)]PSK	0.0858442	0.0488392	1.75769	4	0.153631
YPR030W	VLPPTFEEATSVSAS[Phospho (STY)]PR	0.338882	0.192828	1.75743	4	0.153677
YGR065C	KLPEDDQYLYSDDTNS[Phospho (STY)]S[Phospho (STY)]IIAEEELHHSVDK	-0.143617	0.0817445	-1.7569	4	0.153772
YGL087C	IYSLSIDC[Carbamidomethyl (C)]GPNYPDS[Phospho (STY)]PPKVTFISK	-0.94983	0.541079	-1.75544	4	0.154035
YLR442C	IHSMNENPT[Phospho (STY)]PEKGNAK	0.79237	0.451445	1.75518	4	0.154081
YDL031W	KEIAAFPM[Oxidation (M)]LEMS[Phospho (STY)]DDENNASGK	-0.316444	0.180339	-1.75472	4	0.154164
YFL042C	SNVPS[Phospho (STY)]PVS[Phospho (STY)]R	0.490251	0.279796	1.75217	4	0.154623
YDR359C	IKS[Phospho (STY)]PTPQEILQR	0.23426	0.104779	2.23575	2	0.15488
YFL033C	LMTSISLT[Phospho (STY)]PR	-0.321562	0.183679	-1.75067	4	0.154894
YOR204W	DAMM[Oxidation (M)]SAPGS[Phospho (STY)]R	0.520866	0.297546	1.75054	4	0.154919
YDL195W	APSSVSMVS[Phospho (STY)]PPPLHK	0.644571	0.368346	1.74991	4	0.155033
YIR003W	SAS[Phospho (STY)]DNKTSTNPSPLEK	0.701353	0.371186	1.88949	3	0.155232
YDR348C	NLS[Phospho (STY)]LSRDNYDVGHSNEGVR	-0.55673	0.31837	-1.74869	4	0.155254
YPL230W	RLS[Phospho (STY)]VDYILT	-1.2421	0.657425	-1.88934	3	0.155255
YNL243W	REPS[Phospho (STY)]VT[Phospho (STY)]PAR	1.26416	0.314678	4.01732	1	0.155312
YDL153C	KLNELQNSEDS[Phospho (STY)]DAEDGGK	0.568043	0.325031	1.74766	4	0.155441
YDR233C	QKT[Phospho (STY)]QEFSQM[Oxidation (M)]AC[Carbamidomethyl (C)]EK	0.502409	0.287556	1.74717	4	0.155529
YLR271W	IDLKNT[Phospho (STY)]PPQK	0.674455	0.357437	1.88692	3	0.155627
YFL004W	LMGVDS[Phospho (STY)]EEEEIELPPGVK	-0.588954	0.337222	-1.74649	4	0.155654
YKL104C	REVGAS[Phospho (STY)]MT[Phospho (STY)]R	0.923121	0.414499	2.22708	2	0.155821
YBL047C	ANSNEDGESVSSIQES[Phospho (STY)]PK	0.390478	0.223851	1.74437	4	0.156039
YIL135C	SLSSQS[Phospho (STY)]FDNETSPAHPR	-0.230132	0.057567	-3.99765	1	0.156046
YPR124W	LQEQS[Phospho (STY)]GNMDQNLLPAEK	-0.270279	0.154971	-1.74406	4	0.156096
YML086C	QWAIINGIIDPSELS[Phospho (STY)]D	0.336571	0.193014	1.74377	4	0.156149
YDR356W	NMEFT[Phospho (STY)]PVGFIK	-0.856296	0.491158	-1.74342	4	0.156212
YPL115C	RPHASS[Phospho (STY)]VSTVK	0.103103	0.0258505	3.98842	1	0.156393
YLL024C	TTPS[Phospho (STY)]FVGFTDTER	-0.49256	0.261867	-1.88095	3	0.156548
YMR014W	TANANQTHSNIDYDT[Phospho (STY)]DDGNEK	0.323133	0.185562	1.74138	4	0.156586
YPL105C	STTHIASTMPVAGNQSKSY[Phospho (STY)]ISLDTLR	-1.00179	0.251553	-3.98241	1	0.15662
YBR069C	EASPAQYSHS[Phospho (STY)]LHER	0.504628	0.289882	1.74081	4	0.15669
YNL298W	LMS[Phospho (STY)]QLDLTSASHLGTSTSK	-0.909483	0.522689	-1.74001	4	0.156837
YBL034C	KSEGDEES[Phospho (STY)]DDAVDENDVKK	0.517847	0.275725	1.87813	3	0.156986
YFR016C	DMGDVGSTTS[Phospho (STY)]FKEEEKPK	0.221945	0.118373	1.87497	3	0.157477
YFR040W	TKHS[Phospho (STY)]PTRDTDHDLK	1.78944	0.809187	2.2114	2	0.157542
YJL020C	KVPM[Oxidation (M)]DS[Phospho (STY)]PKLK	0.401236	0.231192	1.73551	4	0.157663
YLR131C	TQLS[Phospho (STY)]PIHKK	0.944829	0.504354	1.87334	3	0.15773
YDR001C	TMS[Phospho (STY)]VFDNVSPFK	-0.732268	0.422172	-1.73452	4	0.157845
YLR187W	IFS[Phospho (STY)]GVKS[Phospho (STY)]PK	0.321958	0.185702	1.73374	4	0.157991
YKL038W	KGS[Phospho (STY)]IDSLQSDISVR	0.27577	0.159155	1.73271	4	0.15818
YCR012W	AHS[Phospho (STY)]SMVGFDLPQR	-0.718216	0.384011	-1.8703	3	0.158206
YBR059C	QPRQS[Phospho (STY)]LDLNFQEVNLSSPTLTQEHR	-2.0723	1.10833	-1.86976	3	0.158291
YMR079W	YIGPEGEAPEAFS[Phospho (STY)]MK	0.160114	0.0925198	1.73059	4	0.158574
YPR161C	YKEEMHQSLS[Phospho (STY)]QRVPT[Phospho (STY)]APR	-0.731822	0.33233	-2.20209	2	0.158575
YIL135C	TRS[Phospho (STY)]LSSQSFDNETSPAHPR	-0.107213	0.0574694	-1.86556	3	0.158952
YNL076W	KSS[Phospho (STY)]FPQK	0.372694	0.0951287	3.91779	1	0.159098
YLL001W	S[Phospho (STY)]IAGDGNIEDFR	-0.160604	0.0929555	-1.72775	4	0.159101
YMR086W	SS[Phospho (STY)]MGKGDSLNSPLTK	0.839548	0.214366	3.91643	1	0.159151
YER132C	RNS[Phospho (STY)]NDGKDLDR	-1.44788	0.776757	-1.86401	3	0.159196
YPR115W	SSDFFLDSKS[Phospho (STY)]PR	0.160554	0.0930029	1.72633	4	0.159365
YBR200W	ITS[Phospho (STY)]ADISTPSHDNGSVIK	0.311554	0.18052	1.72587	4	0.159451
YMR172W	AST[Phospho (STY)]LPSYPKPMTVK	0.538564	0.312632	1.72268	4	0.160048
YDL224C	SNS[Phospho (STY)]ETNIKR	0.290693	0.168774	1.72238	4	0.160103
YDR213W	KEQT[Phospho (STY)]PFNDIQSAVK	0.420297	0.244246	1.72079	4	0.160401
YHL024W	S[Phospho (STY)]MPNSWSSPSSK	0.479796	0.219536	2.1855	2	0.160442
YLR323C	RPS[Phospho (STY)]DDNELVLNMSGK	0.194467	0.113036	1.7204	4	0.160475
YLR018C	YAYM[Oxidation (M)]MNSQS[Phospho (STY)]PR	0.514569	0.277276	1.8558	3	0.160498
YNL074C	TNSATLPSSESSPAS[Phospho (STY)]PDLK	0.420082	0.244246	1.71991	4	0.160566
YPR091C	RPS[Phospho (STY)]QPLNTLSPK	-0.311788	0.181321	-1.71954	4	0.160637
YNL307C	GSEFIADDVTS[Phospho (STY)]NKSNNTR	0.521238	0.281131	1.85407	3	0.160773
YNL173C	VPVSS[Phospho (STY)]ITSHAK	0.818941	0.441871	1.85335	3	0.160888
YOR204W	DAM[Oxidation (M)]M[Oxidation (M)]SAPGS[Phospho (STY)]R	0.670621	0.39061	1.71686	4	0.161142
YOL139C	TVLSDS[Phospho (STY)]AHFDVK	-0.404744	0.235818	-1.71634	4	0.161239
YML016C	AAADLPPSMIQMEPKS[Phospho (STY)]PILK	-1.08459	0.631994	-1.71614	4	0.161277
YLR441C	FDVGALMALHGEGS[Phospho (STY)]GEEK	-1.1158	0.650282	-1.71587	4	0.161329
YOR042W	WQPLPPEPLDTT[Phospho (STY)]PTKVNAVSR	-1.59835	0.735078	-2.1744	2	0.161707
YMR275C	SSS[Phospho (STY)]TSNLENLIPLR	0.707676	0.413008	1.71347	4	0.161783
YDR080W	TTDNHQNDSVLDQQS[Phospho (STY)]GER	0.470876	0.274963	1.71251	4	0.161965
YGR161C	LSTSSS[Phospho (STY)]PSSSPMSAQR	-1.05428	0.571505	-1.84475	3	0.162269
YBR069C	NSELES[Phospho (STY)]QEKNNLTK	0.499935	0.292623	1.70846	4	0.162734
YMR295C	SSISNTSDHDGANRAS[Phospho (STY)]DVK	0.376555	0.220407	1.70846	4	0.162735
YGR055W	VYDDTIGDVDT[Phospho (STY)]QEDGVIETNIIEHYK	-1.00555	0.589022	-1.70715	4	0.162984
YDR093W	ARAS[Phospho (STY)]LDLPGINHAETLLSQR	-1.02954	0.603133	-1.70698	4	0.163016
YLR278C	EQPQQHITS[Phospho (STY)]PQR	0.936318	0.245464	3.81449	1	0.163222
YER143W	SFQEGLPAPTSVTTSSDKPLT[Phospho (STY)]PTK	1.09789	0.50808	2.16087	2	0.163268
YLL021W	QVLEY[Phospho (STY)]SSPTATTPMTPTFPSTSGINMK	-1.35654	0.738172	-1.83771	3	0.163411
YBL047C	ANSNEDGESVSS[Phospho (STY)]IQES[Phospho (STY)]PK	0.488721	0.286815	1.70396	4	0.163595
YOR098C	KPT[Phospho (STY)]FTFGQSTSENK	-0.978529	0.574471	-1.70336	4	0.16371
YLR190W	SVS[Phospho (STY)]PIRFQFLNNTPK	-0.682055	0.400486	-1.70307	4	0.163765
YOR175C	DISASS[Phospho (STY)]PNLGGILK	-0.684591	0.402029	-1.70284	4	0.163809
YDR321W	KGSKEDNLIASGYLS[Phospho (STY)]PEK	0.155393	0.0408947	3.79984	1	0.163824
YOL082W	EDAHEDPVS[Phospho (STY)]PK	0.531497	0.312147	1.70272	4	0.163833
YGL030W	APVKS[Phospho (STY)]QESINQK	0.382437	0.224608	1.70269	4	0.163838
YDR138W	SAS[Phospho (STY)]ISALQESDNEWNR	-0.572707	0.312775	-1.83105	3	0.164497
YFL038C	ESM[Oxidation (M)]S[Phospho (STY)]QQNLNETTQK	0.585151	0.344359	1.69925	4	0.1645
YLR175W	SGHYTPIPAGSS[Phospho (STY)]PLKR	0.384021	0.226023	1.69903	4	0.164541
YNL042W	SLKPLNMNTVS[Phospho (STY)]PTPMSR	0.263848	0.155354	1.69836	4	0.164671
YDL226C	LSATSQTAASATPGVAQS[Phospho (STY)]R	0.396077	0.233477	1.69643	4	0.165044
YCR077C	RRS[Phospho (STY)]S[Phospho (STY)]YAFNNGNGATNLNK	0.308389	0.181836	1.69598	4	0.165132
YNL278W	LSSSSEQDLNNSDS[Phospho (STY)]PSIK	0.619114	0.288874	2.1432	2	0.165338
YHR158C	TPS[Phospho (STY)]DASISDQSR	0.232692	0.137298	1.6948	4	0.16536
YKL204W	GPSS[Phospho (STY)]ITDFLNLK	-0.946826	0.558788	-1.69443	4	0.165432
YKR028W	SRS[Phospho (STY)]KEAF	0.765233	0.41948	1.82424	3	0.165618
YJR059W	NFSAPNVSSSSNS[Phospho (STY)]LR	0.941795	0.556271	1.69305	4	0.165699
YNL074C	QYSNNANNNAKS[Phospho (STY)]PK	0.071856	0.0335777	2.13999	2	0.165716
YPL085W	GVS[Phospho (STY)]NAS[Phospho (STY)]VGS[Phospho (STY)]SAS[Phospho (STY)]FGAR	-0.993048	0.264582	-3.75328	1	0.165766
YER088C	LNALSSDADMLSPTHS[Phospho (STY)]PQK	-0.483315	0.265082	-1.82327	3	0.165779
YCR048W	RLNS[Phospho (STY)]AEANKR	1.19018	0.703456	1.69191	4	0.165921
YDR028C	RSDSGVHS[Phospho (STY)]PITDNSSVASSTTSR	0.674041	0.398402	1.69186	4	0.16593
YCR084C	DVENLNTSSSPSSDLY[Phospho (STY)]IR	-0.345873	0.189801	-1.82229	3	0.16594
YLR328W	YGSDS[Phospho (STY)]TTESETR	0.483261	0.22608	2.13756	2	0.166005
YHR132W-A	RM[Oxidation (M)]S[Phospho (STY)]SSSGGDSISR	0.534286	0.293725	1.819	3	0.166487
YOR267C	QTHS[Phospho (STY)]MAELKR	1.09482	0.293503	3.73019	1	0.166746
YPL237W	ENGS[Phospho (STY)]GDDLFAGLKK	0.281476	0.166851	1.68699	4	0.166882
YDR093W	LRTS[Phospho (STY)]LDR	0.473943	0.260937	1.81631	3	0.166935
YDR320C	TDKSPNDSLHSISAPPLIPS[Phospho (STY)]PK	-0.222613	0.132022	-1.68618	4	0.167039
YKL079W	VTSSTPKS[Phospho (STY)]PSSGS	-0.369118	0.203313	-1.81552	3	0.167066
YDR072C	SSS[Phospho (STY)]PSSSFTVSSNER	0.41003	0.225862	1.8154	3	0.167086
YLR044C	VATTGEWDKLT[Phospho (STY)]QDKSFNDNSK	1.18517	0.703164	1.68548	4	0.167177
YBR249C	ILGYDPLAS[Phospho (STY)]PALLQVQIPATPTSLETAK	0.164378	0.0905738	1.81485	3	0.167179
YNL233W	SDLTS[Phospho (STY)]LGEVYVNSNNDQGVR	-0.875689	0.411589	-2.12758	2	0.167197
YOR344C	KQDEDGAETAATT[Phospho (STY)]PLPSAAATSTK	0.275664	0.163702	1.68394	4	0.167479
YGL066W	STS[Phospho (STY)]MES[Phospho (STY)]ANTPNMDTKR	-1.22818	0.330815	-3.71259	1	0.167501
YER040W	HNS[Phospho (STY)]NTVTPNFR	0.182987	0.108708	1.68329	4	0.167607
YOR308C	VKVNFDS[Phospho (STY)]ANNMS[Phospho (STY)]DEDGGDFKPLK	-0.964013	0.532123	-1.81164	3	0.167716
YHR158C	SQELTIS[Phospho (STY)]KEK	0.447029	0.265716	1.68235	4	0.167791
YDL061C	AHENVWFS[Phospho (STY)]HPR	0.279816	0.166428	1.68131	4	0.167997
YMR153W	NMSKSPS[Phospho (STY)]LTAQKYPIYTGDGWVK	-0.513607	0.242191	-2.12067	2	0.168028
YGR217W	VLS[Phospho (STY)]LIAADDMDDFEDLQK	-0.570711	0.339639	-1.68035	4	0.168186
YMR153W	TT[Phospho (STY)]PNTASSEASAGSK	0.10214	0.0276673	3.69172	1	0.168404
YIL112W	SISPLSM[Oxidation (M)]EPHS[Phospho (STY)]PKK	0.600317	0.357501	1.6792	4	0.168412
YGL023C	KPS[Phospho (STY)]LEFLPQPASSTNLNFNSNK	-0.921067	0.548775	-1.67841	4	0.16857
YLR425W	IDS[Phospho (STY)]PMVS[Phospho (STY)]PSSQSR	1.73174	0.818952	2.11459	2	0.168765
YPL022W	TEKEEQEQES[Phospho (STY)]TDENLESPGK	0.531377	0.251733	2.11087	2	0.169217
YIL115C	FGTQAS[Phospho (STY)]PFSSQLGNK	-0.272633	0.162841	-1.67423	4	0.169398
YDR227W	KIVPS[Phospho (STY)]PK	0.819779	0.48989	1.67339	4	0.169565
YMR109W	S[Phospho (STY)]VPNPASTLTASQSNARPSPPTAATR	-0.335757	0.200731	-1.67268	4	0.169707
YNL271C	SIGEASTGNRLS[Phospho (STY)]FK	-0.251531	0.150457	-1.67178	4	0.169886
YKL175W	M[Oxidation (M)]S[Phospho (STY)]LIDLLTR	-1.00909	0.603993	-1.6707	4	0.170102
YMR124W	RNVS[Phospho (STY)]DATIK	0.524318	0.143598	3.65129	1	0.170182
YBR086C	DANIKPVVNAAVNDNQS[Phospho (STY)]KVS[Phospho (STY)]VATEQTK	-0.381978	0.104685	-3.64882	1	0.170291
YLR086W	RLELLQLS[Phospho (STY)]PVK	-0.553207	0.331312	-1.66974	4	0.170293
YER178W	YGGHS[Phospho (STY)]MSDPGTTYR	0.256412	0.153579	1.66958	4	0.170325
YDR173C	LSDS[Phospho (STY)]TDNLDSIPVK	0.320462	0.192433	1.66531	4	0.17118
YBL103C	AM[Oxidation (M)]NT[Phospho (STY)]PLQQQEGLK	0.899587	0.540449	1.66452	4	0.17134
YKR023W	S[Phospho (STY)]LENLHLQSK	0.397223	0.238668	1.66433	4	0.171377
YJL026W	AAADALS[Phospho (STY)]DLEIKDSK	0.253531	0.15236	1.66402	4	0.17144
YLL021W	NSSHKEDNDKYVS[Phospho (STY)]PIK	0.557792	0.335324	1.66344	4	0.171558
YLL021W	KNFQEPLGNVES[Phospho (STY)]PDMTQK	0.574562	0.321167	1.78898	3	0.171564
YPL180W	AKS[Phospho (STY)]NAS[Phospho (STY)]FK	0.31695	0.190623	1.6627	4	0.171706
YDR520C	M[Acetyl (Protein N-term)]DINSNASVS[Phospho (STY)]PRPDGLPMTAGYNSASGK	0.621047	0.297122	2.09021	2	0.171762
YML061C	EQS[Phospho (STY)]DGEESAVASR	0.344954	0.20753	1.66218	4	0.171811
YNL271C	LNAPS[Phospho (STY)]RSTS[Phospho (STY)]TEARPLNK	0.371468	0.102844	3.61194	1	0.171947
YDL036C	KS[Phospho (STY)]PDLINK	0.223062	0.134254	1.6615	4	0.171949
YNL101W	RSS[Phospho (STY)]VSHGNEAIPR	0.677292	0.324383	2.08794	2	0.172045
YKR072C	GKDSIINSPVSGRQS[Phospho (STY)]IS[Phospho (STY)]PTLSNATTTTTK	0.195564	0.109514	1.78575	3	0.172121
YJR001W	PEQEPLS[Phospho (STY)]PNGR	0.348974	0.210235	1.65992	4	0.172268
YMR216C	AHFC[Carbamidomethyl (C)]GS[Phospho (STY)]SHNSFSSVSGNR	-0.253225	0.0703521	-3.59939	1	0.172518
YBL007C	KSEFTGS[Phospho (STY)]MQDLLDLQPLEPK	-0.63986	0.38592	-1.65801	4	0.172655
YDL223C	HHQYGS[Phospho (STY)]DEGEQDYHDDEQGEEQAGK	0.497115	0.238756	2.08211	2	0.172774
YJR001W	GSAFSPDDSVS[Phospho (STY)]QFQSDGFMTR	-0.872144	0.419036	-2.08131	2	0.172875
YJL134W	RART[Phospho (STY)]LS[Phospho (STY)]NPNDFQEPNYLLDPGNHPSDHFR	-0.662199	0.399768	-1.65646	4	0.17297
YLL021W	NYWDVNDS[Phospho (STY)]PIIKVDK	-0.718677	0.43397	-1.65605	4	0.173053
YNL271C	GSDT[Phospho (STY)]PVKQNSILDEHLEK	-0.384036	0.18467	-2.07958	2	0.173092
YKL093W	SSSSSRQS[Phospho (STY)]IPELFSGAC[Carbamidomethyl (C)]TK	0.279227	0.168641	1.65574	4	0.173115
YDR096W	ISS[Phospho (STY)]PLLSR	0.514341	0.310688	1.65549	4	0.173166
YBR059C	QSLDLNFQEVNLS[Phospho (STY)]SPTLTQEHR	-0.790085	0.380159	-2.0783	2	0.173253
YNR024W	DKEFTGS[Phospho (STY)]QDDGEDEYDLDKLFK	-1.0085	0.609355	-1.65503	4	0.173261
YIL112W	QETS[Phospho (STY)]EEEDTAGKHEQR	0.245328	0.137916	1.77882	3	0.173324
YDR150W	DNDDTSVAS[Phospho (STY)]S[Phospho (STY)]IDLDHLSR	0.322764	0.195073	1.65459	4	0.173351
YBR069C	EAS[Phospho (STY)]PAQYSHSLHER	0.376825	0.227834	1.65395	4	0.173481
YJL005W	EQDNKT[Phospho (STY)]PILNK	0.9945	0.601758	1.65266	4	0.173744
YMR111C	TITTS[Phospho (STY)]PTGVSR	-0.142221	0.0398498	-3.56893	1	0.173918
YCL011C	S[Phospho (STY)]RS[Phospho (STY)]PVRR	0.654649	0.31581	2.07292	2	0.173932
YGR202C	EAS[Phospho (STY)]PATEFANEFTGENSTAK	-0.518837	0.314136	-1.65163	4	0.173954
YLR206W	IPAQHT[Phospho (STY)]KTGTFINSQGTGYK	0.26837	0.129515	2.07211	2	0.174034
YNL297C	NISTSSVTTS[Phospho (STY)]PVESTKNPSR	0.609721	0.171342	3.55851	1	0.174403
YGL008C	SVEDFMAAMQRVS[Phospho (STY)]T[Phospho (STY)]QHEK	0.331873	0.201207	1.64941	4	0.174409
YMR186W	RHS[Phospho (STY)]EFVAYPIQLLVTK	-1.18676	0.719705	-1.64896	4	0.174501
YKL064W	SFVDENS[Phospho (STY)]PTDR	0.884733	0.428005	2.06711	2	0.174669
YNL233W	TTSAGS[Phospho (STY)]VLEDTSMHKK	0.236733	0.143649	1.648	4	0.174699
YER123W	ISS[Phospho (STY)]NPQS[Phospho (STY)]FTK	1.55457	0.437787	3.55096	1	0.174755
YNL076W	STS[Phospho (STY)]PTLENM[Oxidation (M)]GS[Phospho (STY)]R	0.901963	0.43654	2.06616	2	0.17479
YGR092W	IES[Phospho (STY)]MKIR	2.29838	1.39519	1.64735	4	0.174831
YGR162W	SNRS[Phospho (STY)]YTSR	-0.473005	0.229088	-2.06473	2	0.174973
YAL017W	PYIGASNLS[Phospho (STY)]EHS[Phospho (STY)]FVNLK	-0.947966	0.575697	-1.64664	4	0.174977
YER132C	FIAS[Phospho (STY)]PNQS[Phospho (STY)]R	0.0914179	0.0555307	1.64626	4	0.175056
YGR162W	FGNNS[Phospho (STY)]SR	-1.12297	0.544374	-2.06286	2	0.175212
YDR043C	SVS[Phospho (STY)]FDNSSVQYNSDSSEK	-0.69894	0.395443	-1.76748	3	0.17531
YDR122W	MMGKS[Phospho (STY)]PQQQQQQNTPLMPPADIK	-0.193177	0.117468	-1.64451	4	0.175415
YIR003W	SIPEEQREQS[Phospho (STY)]PNK	0.434567	0.264277	1.64436	4	0.175447
YLR131C	KSLLDS[Phospho (STY)]PHDTSPVK	1.33851	0.379405	3.52792	1	0.175839
YDL110C	LEGADDRLEADDS[Phospho (STY)]DDLENIDSGDLALYKDSVR	-0.773923	0.471258	-1.64225	4	0.175883
YNR016C	FQLPSAAFSTFPTVKS[Phospho (STY)]K	-0.751304	0.45762	-1.64177	4	0.175983
YIL038C	TPTTAAATTTSS[Phospho (STY)]NANS[Phospho (STY)]RIGS[Phospho (STY)]ALNT[Phospho (STY)]PK	0.624599	0.380474	1.64163	4	0.17601
YHR016C	GYS[Phospho (STY)]LGHGPTHPSNMSNVDDLSHK	-0.18851	0.11484	-1.64151	4	0.176036
YDR239C	C[Carbamidomethyl (C)]SPLTSVVS[Phospho (STY)]NKS[Phospho (STY)]EK	0.401964	0.228047	1.76263	3	0.176168
YOL006C	TEPVQSSSLPS[Phospho (STY)]PPAKK	0.283975	0.173118	1.64036	4	0.176275
YPR190C	RSGS[Phospho (STY)]NAAASLPSK	0.294074	0.179347	1.63969	4	0.176413
YDR471W;YHR010W	T[Phospho (STY)]KIKPFIK	0.639445	0.363304	1.76008	3	0.176621
YDR169C	ATSVSTS[Phospho (STY)]PKLEEQMNVSSNPIVLSDKEK	-0.631604	0.35892	-1.75973	3	0.176683
YMR212C	TATGENQNDDFKDANEDLHS[Phospho (STY)]LSSR	0.0598445	0.029222	2.04793	2	0.177135
YOR316C	TPSYSTSSHTIAS[Phospho (STY)]GGNYTEHNK	0.197283	0.120666	1.63495	4	0.177399
YJL042W	ERS[Phospho (STY)]PSPTHVDR	0.320082	0.195827	1.63451	4	0.17749
YER114C	DKDVS[Phospho (STY)]DTLS[Phospho (STY)]PDFDSK	0.327387	0.160147	2.04429	2	0.177608
YOR042W	VVAETTYIDT[Phospho (STY)]PDTETKK	0.264169	0.161705	1.63365	4	0.17767
YOR361C	LEDIPVDDIDFS[Phospho (STY)]DLEEQYK	0.422698	0.206942	2.04259	2	0.177829
YPL089C	IS[Phospho (STY)]PLS[Phospho (STY)]ASASGPLTLQK	-0.847431	0.519009	-1.63278	4	0.177851
YFL034W	AC[Carbamidomethyl (C)]LPGEDKEVESSNDFLGESHY[Phospho (STY)]KPPSTPK	-1.23951	0.707308	-1.75244	3	0.177987
YGR027W-B	IIHRS[Phospho (STY)]PS[Phospho (STY)]IDASPPENNSSHNIVPIK	0.601051	0.368359	1.6317	4	0.178079
YLL013C	SVS[Phospho (STY)]NASLDTQNTFEQNVESDKNFNK	-0.458131	0.280796	-1.63154	4	0.178111
YHL007C	LSLTDS[Phospho (STY)]TET[Phospho (STY)]IENNATVK	0.432441	0.12428	3.47958	1	0.178158
YCL014W	TNEDASTLTQKLS[Phospho (STY)]PQASK	0.302271	0.1854	1.63038	4	0.178356
YOL051W	KIKVDS[Phospho (STY)]PDDPFM[Oxidation (M)]TK	-0.411604	0.252817	-1.62807	4	0.17884
YOR054C	RIPT[Phospho (STY)]VTFSDPK	0.934502	0.269725	3.46464	1	0.178886
YIL074C	AMNFSGS[Phospho (STY)]PGAVSTSPTQSFMNTLPR	-0.730926	0.210979	-3.46445	1	0.178895
YDL224C	NSIS[Phospho (STY)]QHDLSNVTTTPVPAGMPPQK	-0.184271	0.0531892	-3.46444	1	0.178896
YJR091C	MMESSIDGVTMDRPGS[Phospho (STY)]LT[Phospho (STY)]PPQDMEK	-0.55354	0.340055	-1.62779	4	0.178899
YPR141C	ISMS[Phospho (STY)]PNRELLK	0.147149	0.0904978	1.62599	4	0.179278
YNL098C	GSGANS[Phospho (STY)]VPR	0.308189	0.176701	1.74413	3	0.179486
YAL024C	NIVNNTDSPT[Phospho (STY)]LK	-0.194512	0.0563682	-3.45073	1	0.17957
YHR082C	KRS[Phospho (STY)]DVS[Phospho (STY)]QNQNVASGFFK	0.465192	0.28658	1.62325	4	0.179857
YCL014W	LAS[Phospho (STY)]QVSLSEGLK	0.232408	0.143205	1.6229	4	0.179932
YBR108W	RAPT[Phospho (STY)]PPAPSR	0.847532	0.486937	1.74054	3	0.180138
YPR111W	KTEINYANS[Phospho (STY)]MVGSPDYMALEVLEGK	-0.624212	0.358663	-1.74039	3	0.180166
YAR002W	GDSTPVQPDLSVT[Phospho (STY)]PQK	0.46369	0.229011	2.02475	2	0.180177
YOR123C	EKQES[Phospho (STY)]PDAAFETGFR	0.465848	0.287289	1.62153	4	0.180221
YLR072W	ADTLKPLPSVTS[Phospho (STY)]FGS[Phospho (STY)]PR	-1.26592	0.781148	-1.62058	4	0.180423
YBL105C	VGRDS[Phospho (STY)]PTKQHDPIIDK	0.579323	0.286554	2.02169	2	0.180584
YJL128C	LC[Carbamidomethyl (C)]DFGVSGNLVAS[Phospho (STY)]LAK	-0.718313	0.443474	-1.61974	4	0.180602
YKL176C	HNES[Phospho (STY)]WER	0.373675	0.23073	1.61953	4	0.180646
YLR192C	ESS[Phospho (STY)]ADRALLDIDTLDEK	-0.971741	0.600175	-1.6191	4	0.180739
YER114C	KTS[Phospho (STY)]QSLEDLPSQQNFIPTPR	-0.364903	0.21034	-1.73483	3	0.181181
YJR091C	GS[Phospho (STY)]SDSFNLPHQISR	0.522272	0.258935	2.017	2	0.18121
YIL095W	SVESFQS[Phospho (STY)]PQRK	0.418144	0.258715	1.61623	4	0.181349
YNL004W	RMS[Phospho (STY)]DDHGYER	0.295772	0.183075	1.61558	4	0.181489
YLR388W	VC[Carbamidomethyl (C)]S[Phospho (STY)]SHTGLIR	0.476755	0.236793	2.01338	2	0.181694
YGR192C	TASGNIIPS[Phospho (STY)]STGAAK	0.0700917	0.0348136	2.01334	2	0.1817
YLR106C	LINTISDDDAPQS[Phospho (STY)]PR	0.223592	0.138491	1.61449	4	0.181722
YOR329C	IEPSNIS[Phospho (STY)]PQHTYSNNVR	0.35	0.216984	1.61302	4	0.182037
YDR320C	THDKVEDYDLPQVNDS[Phospho (STY)]PNR	0.206852	0.128248	1.6129	4	0.182061
YBR142W	AADELGIDVDS[Phospho (STY)]DEDDISK	0.403119	0.249938	1.61288	4	0.182067
YLR258W	VARPLS[Phospho (STY)]VPGS[Phospho (STY)]PR	-0.154803	0.0960065	-1.61242	4	0.182164
YOR204W	DAMMSAPGS[Phospho (STY)]R	0.507036	0.314477	1.61231	4	0.182188
YNL251C	SRS[Phospho (STY)]PPAPFSQPSTGR	0.541641	0.335957	1.61223	4	0.182206
YKR100C	SAAQSQLPNTFDKDNEGMDADHS[Phospho (STY)]VKDSR	-0.121879	0.0756268	-1.61159	4	0.182344
YBR127C	VFAEDYLDINGS[Phospho (STY)]PINPYAR	-0.820229	0.509478	-1.60994	4	0.182698
YBR068C	TKQINENTS[Phospho (STY)]DLEDGVESITSDSK	-0.256456	0.148663	-1.72508	3	0.182977
YBR068C	MLS[Phospho (STY)]SEDFGSSGK	0.456157	0.264437	1.72501	3	0.182989
YLR002C	GSS[Phospho (STY)]WDEEEQDYEMVPR	0.331398	0.165446	2.00306	2	0.183088
YDR186C	SLS[Phospho (STY)]INRK	0.284133	0.176732	1.60771	4	0.183179
YDL019C	T[Phospho (STY)]AAS[Phospho (STY)]AGNGPTDDGTK	0.991605	0.575215	1.72389	3	0.183198
YER054C	SKS[Phospho (STY)]VHFDQAAPVK	-0.409746	0.237813	-1.72297	3	0.183367
YMR124W	ASLSTFSSTFSDS[Phospho (STY)]PSK	-0.253866	0.147386	-1.72246	3	0.183463
YPR018W	SNSDLQAQTASQSQS[Phospho (STY)]PEKK	0.479345	0.278366	1.72199	3	0.183549
YDR006C	ISPSLMSPS[Phospho (STY)]K	0.347053	0.102992	3.36973	1	0.183653
YJR059W	NFSAPNVSSSSNS[Phospho (STY)]LRSLGSPSVSSSK	0.0952486	0.0282968	3.36605	1	0.183843
YCL014W	LMELKFPS[Phospho (STY)]QDEIPDDR	-1.91942	1.11624	-1.71953	3	0.184007
YER155C	M[Oxidation (M)]RDSLDTTGRLS[Phospho (STY)]K	0.315728	0.196946	1.60312	4	0.184171
YML027W	RPVSNPSGS[Phospho (STY)]PK	-0.508523	0.317275	-1.60278	4	0.184244
YBR157C	SHAIS[Phospho (STY)]FSR	-0.698166	0.406366	-1.71807	3	0.18428
YJR059W	VEDNLS[Phospho (STY)]EDDSTMK	0.628242	0.392098	1.60226	4	0.184358
YMR162C	KSS[Phospho (STY)]ERYEVLPSGK	0.156776	0.0467936	3.35038	1	0.184655
YER032W	TSDIPPEAQS[Phospho (STY)]PK	0.976092	0.609796	1.60068	4	0.1847
YJR104C	GSFKDS[Phospho (STY)]LIK	0.279328	0.174514	1.60061	4	0.184717
YAR002W	IS[Phospho (STY)]PSAPSK	0.564178	0.352593	1.60008	4	0.184831
YCL014W	LSGAS[Phospho (STY)]DFDATHEK	0.156733	0.0979951	1.5994	4	0.18498
YDR379W	KGS[Phospho (STY)]ISNAS[Phospho (STY)]PKPR	-0.188118	0.117648	-1.59899	4	0.185069
YFR024C-A	LAPTNS[Phospho (STY)]GGS[Phospho (STY)]GGKLDDPSGASSYYASHR	-0.212784	0.133125	-1.59838	4	0.185202
YLR044C	SFNDNS[Phospho (STY)]KIR	0.369088	0.215471	1.71294	3	0.185242
YIL135C	TVS[Phospho (STY)]NNAANSLS[Phospho (STY)]R	0.788054	0.396804	1.986	2	0.185422
YPR115W	TPS[Phospho (STY)]ALSM[Oxidation (M)]VSVPK	0.281808	0.164627	1.7118	3	0.185456
YJL005W	SNLAMSPPS[Phospho (STY)]IR	0.216907	0.109273	1.985	2	0.18556
YFL023W	ILENIS[Phospho (STY)]DDDYDDDDDGNKK	-0.17736	0.111094	-1.59649	4	0.185616
YGR184C	TS[Phospho (STY)]PSNS[Phospho (STY)]PEAS[Phospho (STY)]PSLAK	0.368999	0.215712	1.71061	3	0.185679
YPR022C	RENDNDLS[Phospho (STY)]PNSSSSPAER	0.75896	0.382675	1.9833	2	0.185795
YGR202C	LSNSS[Phospho (STY)]LSNLFK	-1.16498	0.587664	-1.98239	2	0.18592
YDL173W	SMSKPS[Phospho (STY)]PVLLPLK	-0.285134	0.178772	-1.59496	4	0.18595
YDL195W	NSRVPS[Phospho (STY)]LVATSES[Phospho (STY)]PR	-0.326828	0.204926	-1.59486	4	0.185972
YMR139W	M[Acetyl (Protein N-term)]NIQSNNS[Phospho (STY)]PNLSNNIVSK	-0.806063	0.505648	-1.59412	4	0.186134
YBL085W	YGNLNDS[Phospho (STY)]ASNIGK	0.674251	0.394936	1.70724	3	0.186315
YMR186W	NPS[Phospho (STY)]DITQEEYNAFYK	-0.209506	0.131502	-1.59318	4	0.186341
YFL007W	ARS[Phospho (STY)]AT[Phospho (STY)]PTLQDQK	0.343544	0.215664	1.59296	4	0.186388
YLR314C	QLELSINSASPNVNHS[Phospho (STY)]PVPTKK	0.174951	0.109839	1.59279	4	0.186426
YJR059W	NFSAPNVSSS[Phospho (STY)]SNSLR	-0.309244	0.156283	-1.97875	2	0.186427
YLR258W	PLSVPGS[Phospho (STY)]PR	0.672826	0.394318	1.7063	3	0.186493
YPR133C	HISTDFS[Phospho (STY)]DDDLEKEEHNDQSLQPTVENR	0.170393	0.107009	1.59232	4	0.18653
YBR102C	SMGGSIT[Phospho (STY)]PGR	0.329207	0.206934	1.59088	4	0.186847
YOL051W	RQLT[Phospho (STY)]PQQQQLVNQMK	-0.44405	0.279345	-1.58961	4	0.187127
YKL035W	THS[Phospho (STY)]TYAFESNTNSVAASQMR	-0.355619	0.223736	-1.58946	4	0.18716
YER114C	ALSPIPS[Phospho (STY)]PTR	0.636719	0.322759	1.97274	2	0.187264
YLR310C	NVS[Phospho (STY)]TSTTDTLTPM[Oxidation (M)]R	0.276352	0.140218	1.97088	2	0.187525
YLL003W	FGTTNKS[Phospho (STY)]TENLLR	-0.263061	0.154711	-1.70033	3	0.187628
YIL095W	HGFT[Phospho (STY)]GNSVNNSR	0.420246	0.213483	1.96852	2	0.187855
YKR100C	QSS[Phospho (STY)]NENLIR	-0.326786	0.0994548	-3.28578	1	0.18808
YPL221W	DLS[Phospho (STY)]LSS[Phospho (STY)]VANAQDVTK	-1.24438	0.632844	-1.96633	2	0.188164
YBR086C	RNS[Phospho (STY)]LVKVPT[Phospho (STY)]VGS[Phospho (STY)]YGVAGATLPETIPTSK	-0.728966	0.429456	-1.69742	3	0.188184
YNL273W	SLEASAADES[Phospho (STY)]DEDEEAIR	0.220866	0.139367	1.58478	4	0.188194
YMR086W	SNS[Phospho (STY)]AHSALNAR	0.156439	0.0987713	1.58385	4	0.188401
YER040W	SDSIGLSSSNTTNS[Phospho (STY)]VRK	0.130863	0.0826468	1.5834	4	0.1885
YBR172C	LFGS[Phospho (STY)]FDEQFKDLK	-0.83583	0.528118	-1.58266	4	0.188665
YGR116W	EREEDDRLS[Phospho (STY)]EDDLDLLMENAGVER	-0.874953	0.552935	-1.58238	4	0.188728
YOR058C	TVPQS[Phospho (STY)]PKKPLSLLSK	0.17191	0.108666	1.582	4	0.188812
YJL165C	NHSDSISAS[Phospho (STY)]S[Phospho (STY)]LPK	0.54369	0.343844	1.58121	4	0.188988
YBR018C	GNC[Carbamidomethyl (C)]FVIC[Carbamidomethyl (C)]FS[Phospho (STY)]PNHNLTIPQMK	-1.06809	0.327015	-3.26618	1	0.189143
YGL092W	HMQDEQDS[Phospho (STY)]S[Phospho (STY)]ENEPIANADSVTNIDR	0.515311	0.326087	1.58029	4	0.189193
YKL062W	ISHSSST[Phospho (STY)]T[Phospho (STY)]R	-1.39188	0.426393	-3.26431	1	0.189246
YKL062W	QATVS[Phospho (STY)]PNTR	0.616862	0.189132	3.26154	1	0.189397
YDR150W	MANLKADEC[Carbamidomethyl (C)]GS[Phospho (STY)]GDEGDKTK	0.551156	0.348997	1.57926	4	0.189423
YKL101W	LDNKIS[Phospho (STY)]EES[Phospho (STY)]S[Phospho (STY)]QLVLPVVEK	-0.79724	0.471792	-1.68981	3	0.189645
YML109W	RKS[Phospho (STY)]DVLIAAK	0.711774	0.451052	1.57803	4	0.189698
YIL115C	SLS[Phospho (STY)]PTSEKIPIAGQEQEEK	0.732286	0.464097	1.57787	4	0.189733
YIL112W	SISPLSM[Oxidation (M)]EPHS[Phospho (STY)]PK	0.522228	0.331118	1.57717	4	0.189891
YKR055W	SDIDSSTGDTSVS[Phospho (STY)]ISGTKR	-0.354628	0.181543	-1.9534	2	0.189995
YKR056W	LSS[Phospho (STY)]PLTDSGNR	0.583876	0.370375	1.57645	4	0.190052
YPR159W	NDILSPPEFDRYPLVGS[Phospho (STY)]R	-1.16389	0.689656	-1.68764	3	0.190064
YBR069C	M[Acetyl (Protein N-term)]DDS[Phospho (STY)]VS[Phospho (STY)]FIAK	-0.752112	0.477171	-1.57619	4	0.19011
YJR070C	HEAAEALGAIAS[Phospho (STY)]PEVVDVLK	-0.854909	0.542643	-1.57546	4	0.190274
YLL048C	ANS[Phospho (STY)]SANLAAK	0.195379	0.124027	1.5753	4	0.190309
YLR357W	SSMSLENQNAIGQQQIPLS[Phospho (STY)]R	-0.303488	0.192693	-1.57498	4	0.190381
YOR109W	STS[Phospho (STY)]NLAS[Phospho (STY)]PMSSK	0.529884	0.314561	1.68452	3	0.19067
YGR162W	STVS[Phospho (STY)]PQPESK	0.161486	0.102622	1.5736	4	0.190691
YLR175W	VNENT[Phospho (STY)]PEQWKK	0.588153	0.373819	1.57336	4	0.190744
YBL031W	STS[Phospho (STY)]MNNLSSGTSAK	-0.432692	0.222185	-1.94744	2	0.190848
YOR001W	TVDPASAPNHS[Phospho (STY)]PEIDNLDDLVVLK	-0.770205	0.49018	-1.57127	4	0.191216
YJR025C	TLNYARPQS[Phospho (STY)]N	0.246127	0.156746	1.57023	4	0.191451
YDR207C	RLS[Phospho (STY)]APEQQQQLEVPPLK	-0.216059	0.137601	-1.57019	4	0.19146
YDR351W	NIDLAS[Phospho (STY)]MEELQK	-0.706583	0.450329	-1.56904	4	0.19172
YMR295C	KSSIS[Phospho (STY)]NTS[Phospho (STY)]DHDGANR	0.225565	0.14381	1.56849	4	0.191843
YLR413W	IIEEHES[Phospho (STY)]PIDAEK	0.337747	0.215348	1.56838	4	0.191869
YBR059C	DKDS[Phospho (STY)]NSS[Phospho (STY)]ITISTSTPSEMRK	-0.854424	0.440347	-1.94034	2	0.19187
YKL171W	HLNQPSSSSSSNLFHKPAS[Phospho (STY)]QPQPQHR	0.257304	0.153331	1.6781	3	0.19192
YDL229W	IEAALSDALAALQIEDPS[Phospho (STY)]ADELR	-0.365372	0.233017	-1.568	4	0.191953
YDR135C	LNDLDFGNSDAIS[Phospho (STY)]LR	-0.70766	0.451323	-1.56797	4	0.191961
YNL309W	FVEKPNT[Phospho (STY)]PPSSR	0.769767	0.491511	1.56612	4	0.19238
YOR322C	NSFSSGHST[Phospho (STY)]PR	0.433618	0.258765	1.67572	3	0.192387
YLR257W	S[Phospho (STY)]IS[Phospho (STY)]RGPTK	0.654228	0.417903	1.5655	4	0.192521
YLR257W	MYSTSNYS[Phospho (STY)]ISLVDLENGPK	-0.731267	0.467234	-1.5651	4	0.192613
YJL076W	SFLPPPTQPQS[Phospho (STY)]PPIR	0.222571	0.142217	1.56501	4	0.192632
YNL076W	MAIATGSNT[Phospho (STY)]R	-0.595353	0.307756	-1.9345	2	0.192717
YLR371W	RKPS[Phospho (STY)]LPQLALAGLK	-0.266066	0.170073	-1.56443	4	0.192765
YFL007W	LYAADGRPHS[Phospho (STY)]PLR	0.444166	0.283931	1.56434	4	0.192784
YJL076W	KVRPS[Phospho (STY)]LS[Phospho (STY)]SLSDLVSR	-1.67511	0.86618	-1.9339	2	0.192803
YPR115W	TYS[Phospho (STY)]AENVPLTSTVSNDK	-0.286175	0.183114	-1.56282	4	0.193131
YDR490C	ASVS[Phospho (STY)]SPSISTTSR	0.652718	0.338103	1.93053	2	0.193295
YHR133C	LGSAS[Phospho (STY)]FTAINTLTK	-0.649491	0.415892	-1.56168	4	0.193391
YML016C	SNS[Phospho (STY)]HASS[Phospho (STY)]LHS[Phospho (STY)]R	1.27234	0.659465	1.92935	2	0.193468
YDR217C	LSLDS[Phospho (STY)]PSKGGIIK	0.558374	0.175119	3.18853	1	0.193474
YGR202C	AKLS[Phospho (STY)]NSSLSNLFK	-0.434454	0.278576	-1.55955	4	0.193877
YPR036W-A	SHS[Phospho (STY)]RKNS[Phospho (STY)]LSLL	-1.40512	0.441686	-3.18126	1	0.19389
YHR027C	QQTIDEQSQISPEKQT[Phospho (STY)]PNKK	0.595635	0.38199	1.55929	4	0.193936
YKR007W	SAGDDNLS[Phospho (STY)]GHSVPSSGSAQATTHQTAPR	0.576224	0.181269	3.17884	1	0.194028
YJL157C	TGQLSALQS[Phospho (STY)]PVNITSSNK	0.403107	0.258642	1.55855	4	0.194106
YKL126W	VSYDASSSTST[Phospho (STY)]VR	0.378412	0.119153	3.17584	1	0.1942
YPR105C	SVS[Phospho (STY)]PPANK	0.592421	0.308128	1.92265	2	0.194449
YPR185W	VGS[Phospho (STY)]IGS[Phospho (STY)]QSASR	0.930612	0.597806	1.55671	4	0.194527
YGR126W	TLES[Phospho (STY)]LKR	0.787383	0.505916	1.55635	4	0.194611
YML072C	TNQLPGPNPQGS[Phospho (STY)]IGAVPLEGLRPK	-0.848058	0.544938	-1.55625	4	0.194635
YJL095W	TANRS[Phospho (STY)]LEVISTEDTPK	0.323699	0.208013	1.55615	4	0.194657
YLL001W	KRS[Phospho (STY)]IAGDGNIEDFR	-0.204028	0.131123	-1.556	4	0.194692
YDR507C	LDPGIMFSSPTEEVS[Phospho (STY)]PVEPK	-0.582019	0.374088	-1.55583	4	0.194729
YOL139C	FEENVSVDDTTAT[Phospho (STY)]PK	0.467333	0.300412	1.55564	4	0.194774
YMR086W	INS[Phospho (STY)]LTQR	0.554724	0.356639	1.55542	4	0.194824
YLL029W	AHS[Phospho (STY)]ISHVPGTHMR	0.827168	0.531836	1.55531	4	0.194851
YKL101W	AVS[Phospho (STY)]IDTMATTNVLTPATNVR	-1.21964	0.733428	-1.66293	3	0.194914
YDR217C	TQIMIS[Phospho (STY)]AESPNSISSYDKNK	-0.661575	0.209185	-3.16263	1	0.194962
YDR385W;YOR133W	GQVVSEEQRPGT[Phospho (STY)]PLFTVK	0.343071	0.220893	1.55311	4	0.195356
YLR422W	APS[Phospho (STY)]AEDFKPLISK	0.396169	0.238773	1.65919	3	0.19566
YAR002W	KYS[Phospho (STY)]FNYSSLPSPYK	0.423319	0.134363	3.15056	1	0.195662
YLR457C	IDLS[Phospho (STY)]PS[Phospho (STY)]PIRR	0.298708	0.192663	1.55042	4	0.195977
YOR045W	M[Acetyl (Protein N-term)]DGMFAMPGAAAGAAS[Phospho (STY)]PQQPK	0.424385	0.273761	1.5502	4	0.196028
YGR170W	TIS[Phospho (STY)]VSDENAK	0.421238	0.271776	1.54995	4	0.196087
YKR090W	NASTGSLQASVKS[Phospho (STY)]PPITR	-0.120104	0.0774906	-1.54992	4	0.196094
YGR196C	TVSQGEMTS[Phospho (STY)]VHEPSTEEMAK	0.349138	0.225329	1.54946	4	0.1962
YPL269W	GENEKS[Phospho (STY)]PDSFITSR	1.29809	0.41326	3.14111	1	0.196215
YHL034C	FPT[Phospho (STY)]KIDFDNIKENYDTK	1.42529	0.9214	1.54687	4	0.196799
YML052W	SHERPDDVS[Phospho (STY)]V	0.121632	0.0787067	1.54538	4	0.197147
YOL100W	HNS[Phospho (STY)]FSESINSAK	-0.422513	0.135206	-3.12497	1	0.197165
YIL126W	INS[Phospho (STY)]IIDFIK	-1.18776	0.769199	-1.54415	4	0.197432
YAL024C	RKS[Phospho (STY)]LLIER	0.812877	0.492684	1.6499	3	0.197528
YDR229W	RPVASSAGS[Phospho (STY)]ENNDHLDDM[Oxidation (M)]NHLR	0.268792	0.174142	1.54352	4	0.197579
YBR215W	ETGS[Phospho (STY)]DSEDLFNK	0.841165	0.442508	1.9009	2	0.197683
YDL226C	RSAT[Phospho (STY)]PANSSNGANFQK	0.527497	0.342017	1.54231	4	0.197861
YKL112W	SNS[Phospho (STY)]IDYAK	0.252575	0.163773	1.54222	4	0.197882
YCR057C	KMTEAGSLDLIDDAGENS[Phospho (STY)]DLEDR	0.725086	0.470229	1.54199	4	0.197938
YDR006C	SHS[Phospho (STY)]VPTILHSSLRK	-0.64676	0.419597	-1.54138	4	0.198079
YKL159C	M[Oxidation (M)]FLIS[Phospho (STY)]PPAS[Phospho (STY)]PPPEFDFSK	-0.411168	0.266773	-1.54127	4	0.198106
YMR216C	S[Phospho (STY)]IEKDLSK	0.467137	0.303123	1.54108	4	0.198149
YBR074W	GSNSMEEGLS[Phospho (STY)]TR	0.195751	0.118928	1.64596	3	0.198324
YJL095W	ANLDKPITEGIAS[Phospho (STY)]PTSPK	-0.0477261	0.01537	-3.10514	1	0.198344
YJL005W	GSS[Phospho (STY)]VHDINNGIADK	-0.331683	0.201586	-1.64536	3	0.198445
YOR261C	VSDDSESESGDKEAT[Phospho (STY)]APLIQR	-0.167559	0.0883834	-1.89582	2	0.198449
YBR157C	FGS[Phospho (STY)]LKEFAEK	-0.404923	0.263002	-1.53962	4	0.198492
YDR477W	SVSDELDTFLSQS[Phospho (STY)]PPTFQQQSK	-0.943448	0.612785	-1.53961	4	0.198494
YPR159W	AIAS[Phospho (STY)]S[Phospho (STY)]PSLNSNLSK	0.184263	0.119682	1.5396	4	0.198497
YOR192C-A	M[Acetyl (Protein N-term)]ESQQLSQNS[Phospho (STY)]PTFHGSAYASVTSK	-0.413384	0.26851	-1.53955	4	0.198508
YLR096W	SAS[Phospho (STY)]PVVGEHQEK	0.27445	0.178362	1.53872	4	0.198702
YBL007C	SEFTGS[Phospho (STY)]M[Oxidation (M)]QDLLDLQPLEPK	-0.556956	0.362067	-1.53827	4	0.198809
YPR115W	SADNLMASSS[Phospho (STY)]R	0.272305	0.143877	1.89263	2	0.198933
YDR451C	RKS[Phospho (STY)]PQAVDFLSQR	-0.306256	0.199255	-1.537	4	0.199105
YAL038W	MNFSHGS[Phospho (STY)]YEYHK	-0.235768	0.143628	-1.64152	3	0.199228
YOR220W	SSS[Phospho (STY)]STSNLSLNR	-0.143008	0.0871516	-1.64091	3	0.199352
YBL034C	SEGDEES[Phospho (STY)]DDAVDENDVKK	0.350135	0.228035	1.53544	4	0.199473
YPR041W	PFITWLETAES[Phospho (STY)]DDDEEDDE	0.587134	0.382401	1.53539	4	0.199486
YPL127C	KASS[Phospho (STY)]PSSLTYK	0.43849	0.285593	1.53537	4	0.199491
YLR337C	NPTKS[Phospho (STY)]PPPPPS[Phospho (STY)]PSTMDTGTSNSPSK	0.490717	0.159015	3.08597	1	0.199497
YGL197W	SST[Phospho (STY)]PETENAFSATPR	0.24738	0.161217	1.53445	4	0.199707
YLR138W	RILT[Phospho (STY)]PTS[Phospho (STY)]LGK	0.172274	0.0912778	1.88736	2	0.199734
YPL191C	RSS[Phospho (STY)]LLNAK	-0.505842	0.268094	-1.88681	2	0.199819
YCR088W	NVASGAPVQKEEPEQEEIAPSLPSRNS[Phospho (STY)]IPAPK	0.13382	0.081676	1.63842	3	0.199862
YJL076W	VRPSLSS[Phospho (STY)]LSDLVSR	-1.48844	0.908682	-1.63802	3	0.199944
YDR507C	HFSES[Phospho (STY)]NKR	0.12179	0.0395698	3.07784	1	0.19999
YCR012W	AKT[Phospho (STY)]IVWNGPPGVFEFEK	-1.24668	0.761644	-1.63683	3	0.200187
YMR124W	AMS[Phospho (STY)]LQSFPNGNPLMQAPTPHPR	-0.81916	0.500466	-1.6368	3	0.200195
YNL076W	RQS[Phospho (STY)]MDIPSK	0.405291	0.26476	1.53079	4	0.200572
YBR098W	TGS[Phospho (STY)]QPIFSNANC[Carbamidomethyl (C)]FQEAK	-0.254511	0.0829741	-3.06736	1	0.20063
YDR088C	DKSQTDETLWDT[Phospho (STY)]DEEIELMK	-1.01665	0.664303	-1.53041	4	0.200662
YFL004W	SNFNTAS[Phospho (STY)]EPLAS[Phospho (STY)]ASK	0.231077	0.141468	1.63342	3	0.200888
YGL190C	AVLS[Phospho (STY)]LQSLK	0.310529	0.190137	1.63319	3	0.200936
YDL229W	SSNITISNAVGRLS[Phospho (STY)]SEEIEK	-0.616868	0.403517	-1.52873	4	0.201061
YGR192C	IVSNAS[Phospho (STY)]C[Carbamidomethyl (C)]TTNC[Carbamidomethyl (C)]LAPLAK	-0.174129	0.11392	-1.52852	4	0.201111
YNL020C	ESLTSSS[Phospho (STY)]LPGTSFTPTSTK	-0.156265	0.0957481	-1.63204	3	0.201172
YDL133W	KNPES[Phospho (STY)]PES[Phospho (STY)]VHNK	1.76525	1.08238	1.6309	3	0.201409
YHR149C	NNS[Phospho (STY)]LTTQNNIYLQQQQQQLYNSR	-0.25493	0.13586	-1.87642	2	0.201412
YBR020W	C[Carbamidomethyl (C)]PS[Phospho (STY)]IIKK	0.405743	0.265865	1.52612	4	0.20168
YEL032W	EHLHAPEEGSSGPLTEVGT[Phospho (STY)]PR	0.5602	0.298831	1.87464	2	0.201687
YGL197W	LSS[Phospho (STY)]SGS[Phospho (STY)]LDNYFEK	0.814855	0.434716	1.87446	2	0.201715
YGL031C	SAGTQSS[Phospho (STY)]KFSK	0.601171	0.197345	3.0463	1	0.201926
YLR015W	FADGVNNKENADDS[Phospho (STY)]VDEVQSGIYEK	0.468824	0.250695	1.87009	2	0.20239
YBR069C	QDEVS[Phospho (STY)]GQT[Phospho (STY)]AEPR	0.693829	0.456014	1.52151	4	0.202782
YDR309C	SLLETPNS[Phospho (STY)]NKDSAK	0.545599	0.179998	3.03114	1	0.202869
YBR278W	SALDVGEHS[Phospho (STY)]DSSDIEVDHTK	0.190062	0.101805	1.86691	2	0.202884
YKR021W	NSLS[Phospho (STY)]SDNLSNKPVSSDVSHDDSK	-0.275057	0.169459	-1.62314	3	0.203017
YER149C	NTSS[Phospho (STY)]PPIS[Phospho (STY)]PNAAAIQEEDSSKK	-0.245712	0.161609	-1.52041	4	0.203044
YDR283C	TLSQSS[Phospho (STY)]IR	0.849566	0.280667	3.02695	1	0.203131
YLR454W	EMTDDTTS[Phospho (STY)]MEAIPEGTDK	0.608144	0.40019	1.51964	4	0.20323
YDL195W	APSSVSM[Oxidation (M)]VS[Phospho (STY)]PPPLHK	0.265423	0.174685	1.51943	4	0.203279
YOR127W	NASELLTSVLHS[Phospho (STY)]PVSVNMK	-0.650007	0.427803	-1.51941	4	0.203286
YJL020C	DLPEPIS[Phospho (STY)]PETKK	-0.26967	0.144684	-1.86386	2	0.20336
YLL011W	NSSDNDS[Phospho (STY)]VTNEEGLIR	-0.234404	0.144603	-1.62102	3	0.203461
YDR146C	FVISET[Phospho (STY)]PS[Phospho (STY)]PVLK	-0.587392	0.386886	-1.51826	4	0.203562
YDR207C	TTNS[Phospho (STY)]PMSILSR	-0.235826	0.155327	-1.51825	4	0.203563
YIR001C	STS[Phospho (STY)]QKPVVMPSDNVK	0.195925	0.129067	1.51801	4	0.203621
YDL226C	LSATSQTAASAT[Phospho (STY)]PGVAQSR	-0.339696	0.182519	-1.86115	2	0.203784
YDR207C	RDS[Phospho (STY)]DNAVHAAASPLAPSNTPSDPK	0.343508	0.226486	1.51668	4	0.203941
YIL031W	QSSPNNTNIVIS[Phospho (STY)]DTEQDSR	1.35888	0.450978	3.01318	1	0.203997
YPL133C	SGSTYGEELS[Phospho (STY)]PK	0.334953	0.220883	1.51642	4	0.204003
YBR069C	RTDS[Phospho (STY)]KSILQR	-0.197177	0.0654767	-3.0114	1	0.20411
YMR069W	APGSPAPAS[Phospho (STY)]PTIR	0.790866	0.262647	3.01113	1	0.204127
YGR113W	NRNS[Phospho (STY)]M[Oxidation (M)]FSGR	0.820791	0.273066	3.00583	1	0.204462
YMR031C	DVAS[Phospho (STY)]ARGDDKIDEEK	0.550408	0.363451	1.51439	4	0.204493
YDL150W	EIQEALSEKPT[Phospho (STY)]REPT[Phospho (STY)]PSVK	0.607037	0.327126	1.85567	2	0.204645
YDR348C	YLEESDVST[Phospho (STY)]VGNTR	-0.364925	0.241169	-1.51315	4	0.204794
YGL023C	SNPELDPTNS[Phospho (STY)]VVDVSR	0.208341	0.129231	1.61216	3	0.205321
YPR019W	YHSDLRS[Phospho (STY)]DR	0.493526	0.326662	1.51081	4	0.205359
YGL066W	STS[Phospho (STY)]MES[Phospho (STY)]ANTPNMDTK	0.432577	0.268527	1.61093	3	0.205581
YLR337C	TETES[Phospho (STY)]ISKNPTK	0.890559	0.298169	2.98676	1	0.205679
YKL152C	SFDVPPPPIDAS[Phospho (STY)]SPFSQKGDER	-1.10361	0.596869	-1.84899	2	0.2057
YMR086W	KVS[Phospho (STY)]QES[Phospho (STY)]LHSQPK	0.558986	0.347241	1.60979	3	0.20582
YDR382W	FATVPTGGASSAAAGAAGAAAGGDAAEEEKEEEAKEES[Phospho (STY)]DDDM[Oxidation (M)]GFGLFD	-0.766136	0.508147	-1.50771	4	0.206115
YNL082W	STTHES[Phospho (STY)]DNENYHTAR	0.706926	0.469315	1.50629	4	0.206459
YBR276C	AIT[Phospho (STY)]MTNTNEVAGNTTC[Carbamidomethyl (C)]NK	-0.303042	0.201204	-1.50614	4	0.206496
YDR342C	SASWVPPS[Phospho (STY)]RR	0.539951	0.358511	1.50609	4	0.206508
YGL083W	KDGS[Phospho (STY)]SDIPR	0.345095	0.229141	1.50604	4	0.206521
YBR083W	SDDLKS[Phospho (STY)]PSAK	0.674517	0.447895	1.50597	4	0.206538
YIL121W	AGATSS[Phospho (STY)]IIR	0.719168	0.390177	1.84318	2	0.206623
YHR084W	LVS[Phospho (STY)]PSDPTSYM[Oxidation (M)]K	0.271842	0.180552	1.50562	4	0.206624
YGR229C	TEPSEAETTTVNTES[Phospho (STY)]LGQAEHEIK	0.597006	0.323992	1.84265	2	0.206708
YNL113W	HIQEEEEQDVDMT[Phospho (STY)]GDEEQEEEPDREK	-0.198301	0.131766	-1.50495	4	0.206787
YGL049C	SGASVKT[Phospho (STY)]PQHVTGSVTK	1.09019	0.680173	1.60281	3	0.207305
YDR326C	SKT[Phospho (STY)]LPANK	-1.07198	0.362043	-2.96092	1	0.20735
YLR096W	S[Phospho (STY)]AS[Phospho (STY)]PVVGEHQEK	0.801715	0.534021	1.50128	4	0.207686
YBR086C	IPS[Phospho (STY)]PEFNSNNEK	0.922767	0.57639	1.60094	3	0.207703
YLR319C	TAS[Phospho (STY)]SSSSIETTVTK	0.28423	0.18935	1.50108	4	0.207735
YCL037C	EDS[Phospho (STY)]APVAAGESESSL	0.60844	0.405458	1.50063	4	0.207846
YGR086C	YKDPQS[Phospho (STY)]PK	0.360733	0.240405	1.50052	4	0.207871
YOR123C	KQS[Phospho (STY)]QILR	0.419598	0.279912	1.49904	4	0.208237
YLR096W	GQNNIPLT[Phospho (STY)]PLATNTHQR	0.340907	0.186022	1.83262	2	0.208317
YGL008C	VST[Phospho (STY)]QHEKET	-2.3503	1.28288	-1.83206	2	0.208408
YDL019C	HAPPPVPNETDNDS[Phospho (STY)]QYVQDEK	0.585273	0.390962	1.49701	4	0.208737
YGR004W	KVS[Phospho (STY)]FSTANEVHIIPSSDSSK	0.221673	0.148102	1.49676	4	0.208797
YOR109W	EKS[Phospho (STY)]PTPQTSTASLSSVTK	0.435396	0.290934	1.49654	4	0.208851
YLR454W	EMTDDTTS[Phospho (STY)]MEAIPEGTDKANTTK	0.278321	0.152264	1.82788	2	0.209084
YJL138C;YKR059W	DAQIVVGT[Phospho (STY)]PGRVFDNIQR	-1.28005	0.802913	-1.59426	3	0.209138
YKL175W	KM[Oxidation (M)]S[Phospho (STY)]LIDLLTR	-0.882381	0.590085	-1.49535	4	0.209147
YPL074W	RRS[Phospho (STY)]LDVVR	0.346661	0.232058	1.49385	4	0.209516
YBL032W	SSGEPTS[Phospho (STY)]PSTSSNTR	0.357302	0.239211	1.49367	4	0.209562
YML029W	SQS[Phospho (STY)]PVS[Phospho (STY)]FAPTQGR	0.147491	0.0987465	1.49363	4	0.209571
YLR128W	KDAS[Phospho (STY)]PEQEAIESFTSLTK	-0.993941	0.665587	-1.49333	4	0.209646
YNR012W	SSS[Phospho (STY)]FISILDDETRDTLK	-0.462148	0.290362	-1.59163	3	0.209705
YMR165C	INVSNDVHS[Phospho (STY)]LGNS[Phospho (STY)]DTESRR	0.402889	0.269982	1.49228	4	0.209905
YOL004W	QNVSESSGS[Phospho (STY)]DDGSSIASR	0.373645	0.250453	1.49188	4	0.210006
YPR075C	LVQIAEEES[Phospho (STY)]DKEIQDLDVIEEQTEADDLSHMAK	-0.7538	0.505777	-1.49038	4	0.210378
YGR148C	MKVEVDS[Phospho (STY)]FSGAK	-0.15937	0.0875749	-1.81981	2	0.210397
YGR130C	NTSVLPKDDSLY[Phospho (STY)]EY[Phospho (STY)]HTEEDVM[Oxidation (M)]YA	-0.651995	0.358316	-1.81961	2	0.21043
YPL071C	NHS[Phospho (STY)]PDPIGIDNYK	0.183858	0.123419	1.48971	4	0.210544
YGR125W	NLMS[Phospho (STY)]LPTNTPR	-0.450066	0.283495	-1.58756	3	0.210585
YKR048C	LGSLVGQDS[Phospho (STY)]GYVGGLPK	-0.953595	0.327539	-2.91139	1	0.210628
YDL160C	GS[Phospho (STY)]INNNFNTNNNSNTDLDRDWK	-0.176633	0.0972081	-1.81706	2	0.210847
YBR130C	SFYTAS[Phospho (STY)]PLLSSGSIPK	-0.512713	0.323232	-1.58621	3	0.21088
YKR029C	RES[Phospho (STY)]T[Phospho (STY)]PESIMHLSDFSSSQLHSK	-0.314783	0.211502	-1.48833	4	0.210889
YKL129C	MRAES[Phospho (STY)]ADDDDNDDGDDDDDW	0.213407	0.143409	1.4881	4	0.210945
YPR115W	ASS[Phospho (STY)]VAS[Phospho (STY)]IHNQR	1.03966	0.656243	1.58427	3	0.211303
YDL161W	GT[Phospho (STY)]GRS[Phospho (STY)]DENDDDLQR	0.366951	0.231808	1.583	3	0.21158
YJR138W	STLLRDDVDNS[Phospho (STY)]PLGSNTPLPSSESK	0.28657	0.192929	1.48536	4	0.211629
YNL136W	EHMS[Phospho (STY)]EEEQKMK	0.428119	0.288318	1.48489	4	0.211748
YHL032C	RPS[Phospho (STY)]TAPAR	-0.224447	0.077564	-2.8937	1	0.211823
YLR018C	YAYMMNSQS[Phospho (STY)]PR	0.265794	0.17908	1.48422	4	0.211915
YNL074C	SNS[Phospho (STY)]FYNLQTISPIPISGSEVR	-0.559238	0.193383	-2.89187	1	0.211947
YGR125W	LLLSPAS[Phospho (STY)]S[Phospho (STY)]NVDDDRNR	-0.160051	0.055358	-2.8912	1	0.211993
YIL140W	EELLAKPPVQPPES[Phospho (STY)]PFFDPQNR	-0.741334	0.499622	-1.48379	4	0.212023
YDR507C	LSTIVNQSS[Phospho (STY)]PTPASR	-0.102488	0.0690859	-1.48348	4	0.2121
YJL168C	ALALSSASTRMS[Phospho (STY)]S[Phospho (STY)]PPPSTSS	0.573483	0.19874	2.88559	1	0.212375
YER033C	STS[Phospho (STY)]FDES[Phospho (STY)]PKR	0.700644	0.472671	1.48231	4	0.212395
YDR389W	IENVS[Phospho (STY)]PSKGHVPSFWK	-0.922992	0.622776	-1.48206	4	0.212456
YOL152W	TFPQTIDTAS[Phospho (STY)]DQS[Phospho (STY)]DLAKR	-2.62985	1.7748	-1.48177	4	0.21253
YMR227C	IPGEAYDS[Phospho (STY)]EAS[Phospho (STY)]DIEDDPLIESGVILR	0.808112	0.545422	1.48163	4	0.212565
YLR371W	RRS[Phospho (STY)]GVEAAIDDSDIPNNEM[Oxidation (M)]K	0.568539	0.19727	2.88203	1	0.212618
YOR227W	EQDS[Phospho (STY)]PHSESSDLPPILEK	0.440446	0.297355	1.48121	4	0.21267
YAL051W	RSASPINTNNASGDS[Phospho (STY)]PDTK	0.342029	0.11873	2.88073	1	0.212707
YLL021W	KPASFLNDVEEEES[Phospho (STY)]PVKPLK	-0.532057	0.359446	-1.48021	4	0.212921
YKL048C	ITTNM[Oxidation (M)]S[Phospho (STY)]GNEAM[Oxidation (M)]R	0.410978	0.260642	1.57679	3	0.212939
YJL050W	KVVVPVLADS[Phospho (STY)]FEQEASR	0.672136	0.426944	1.57429	3	0.213488
YBL063W	SKT[Phospho (STY)]LPNTEGTGR	0.621111	0.420369	1.47754	4	0.213596
YGL092W	KHMQDEQDSS[Phospho (STY)]ENEPIANADSVTNIDRK	0.883002	0.490679	1.79955	2	0.213741
YLR187W	SPAISSAELFEGY[Phospho (STY)]DSLPER	-0.739727	0.500855	-1.47693	4	0.213749
YML072C	SPSNLNSTSVT[Phospho (STY)]PR	0.226737	0.153568	1.47646	4	0.213869
YOR287C	NLKPDLNS[Phospho (STY)]DVEEDDGNLLESIMANK	-1.25836	0.852484	-1.47611	4	0.213955
YDL089W	IKDYGGISQVSDHQSHPIGFHYS[Phospho (STY)]PR	0.192082	0.122194	1.57194	3	0.214008
YBR169C	AASDDS[Phospho (STY)]DDNNDENMDLD	0.590905	0.400604	1.47503	4	0.214228
YFR024C-A	FTAPTS[Phospho (STY)]PSTSSPK	0.380065	0.257712	1.47477	4	0.214296
YPL089C	LLS[Phospho (STY)]PTALISK	-0.864244	0.58634	-1.47397	4	0.214499
YPR018W	S[Phospho (STY)]NSDLQAQTASQSQSPEK	0.323047	0.180193	1.79279	2	0.214874
YGL124C	RS[Phospho (STY)]PLQTK	-1.2098	0.771679	-1.56775	3	0.214936
YMR318C	FTLVGYDKEFS[Phospho (STY)]D	-0.784755	0.533057	-1.47218	4	0.214953
YML072C	DTPSSNS[Phospho (STY)]RGHS[Phospho (STY)]R	0.718205	0.252253	2.84716	1	0.21503
YBR130C	RRSFY[Phospho (STY)]TASPLLSSGSIPK	-0.406968	0.276502	-1.47184	4	0.215038
YER024W	NIS[Phospho (STY)]KTPS[Phospho (STY)]MK	0.724012	0.404085	1.79173	2	0.215051
YOL109W	GQEVKEQAEAS[Phospho (STY)]IDNLKNEATPEAEQVK	-0.606215	0.412079	-1.47111	4	0.215224
YOR181W	GESAS[Phospho (STY)]PPAAAGNGGTPGGPPASLADALAAALNK	-0.582119	0.37176	-1.56585	3	0.215359
YHR119W	HNS[Phospho (STY)]LALDHTSLK	-0.466918	0.31773	-1.46954	4	0.215624
YBL007C	NFTKS[Phospho (STY)]PSR	0.24277	0.165226	1.46932	4	0.21568
YCR065W	YITTPGGTLETQIS[Phospho (STY)]PR	-0.317437	0.177552	-1.78785	2	0.215705
YBR127C	KKDAS[Phospho (STY)]QEESLI	0.205756	0.140071	1.46895	4	0.215775
YNL023C	RLDTPVIQEDS[Phospho (STY)]PVMDNNT	-0.23013	0.156686	-1.46874	4	0.215828
YDR034C-D	NVS[Phospho (STY)]RTS[Phospho (STY)]PNTTNTK	-0.319041	0.112535	-2.83504	1	0.21588
YLR219W	SHS[Phospho (STY)]LVSHAPS[Phospho (STY)]IPR	-0.287245	0.19564	-1.46823	4	0.215959
YOR054C	DINT[Phospho (STY)]KVPK	0.983808	0.670192	1.46795	4	0.21603
YDR329C	SSESRES[Phospho (STY)]S[Phospho (STY)]PLKSK	1.12729	0.721451	1.56253	3	0.2161
YOL145C	TLSDS[Phospho (STY)]DEDDDDVVKKPSHNK	0.495581	0.317326	1.56174	3	0.216276
YLR265C	LENFS[Phospho (STY)]ESEATPEK	0.203942	0.139103	1.46612	4	0.216497
YFR003C	S[Phospho (STY)]YS[Phospho (STY)]PNAYEIQPDYSEYR	-0.932359	0.597622	-1.56011	3	0.21664
YKL101W	ETVHDNEMPLPQLPKS[Phospho (STY)]PSR	-0.243004	0.165826	-1.46541	4	0.216679
YDL117W	RNTNIYSSSVSSPKS[Phospho (STY)]PK	0.423752	0.289428	1.4641	4	0.217015
YAL001C	GFDELGKS[Phospho (STY)]R	0.323669	0.22107	1.4641	4	0.217016
YKL171W	S[Phospho (STY)]TEDLYEFR	0.146954	0.0521554	2.81761	1	0.217114
YLL021W	SLGMTGKIT[Phospho (STY)]AQESIK	0.411069	0.231019	1.77937	2	0.217142
YBR200W	HNSKDITS[Phospho (STY)]PEK	-1.20638	0.428251	-2.817	1	0.217158
YPR141C	STQHLST[Phospho (STY)]PS[Phospho (STY)]PK	0.406524	0.277774	1.46351	4	0.217168
YMR206W	RNS[Phospho (STY)]IAVK	0.50192	0.342982	1.4634	4	0.217195
YPR008W	SGNNWQDS[Phospho (STY)]SVSLPAK	0.57189	0.367369	1.55672	3	0.217402
YGR196C	SAS[Phospho (STY)]FKSENR	0.389149	0.250302	1.55472	3	0.217852
YOR295W	EKPIVS[Phospho (STY)]DS[Phospho (STY)]EQS[Phospho (STY)]DTKGI	0.819738	0.462213	1.77351	2	0.218144
YIL044C	S[Phospho (STY)]NTSLLNLQVSSLSK	-0.685144	0.469505	-1.45929	4	0.218253
YDR169C	SRNS[Phospho (STY)]S[Phospho (STY)]NNFGK	0.948385	0.338733	2.7998	1	0.21839
YKL082C	ANSS[Phospho (STY)]AFDGLLALIPAK	0.893904	0.319399	2.79871	1	0.218469
YKL217W	LYHNPSLPAQS[Phospho (STY)]IQDTRDDELLER	0.34906	0.239427	1.4579	4	0.218612
YOL059W	SDS[Phospho (STY)]AVSIVHLK	-0.242322	0.166216	-1.45787	4	0.218619
YER136W	VPANEIEAIS[Phospho (STY)]S[Phospho (STY)]PLM[Oxidation (M)]GIFEKR	-0.649229	0.44562	-1.45691	4	0.218867
YLR310C	RSS[Phospho (STY)]LNSLGNSAYLHVPR	0.284223	0.195088	1.45689	4	0.218872
YNL188W	M[Acetyl (Protein N-term)]NVTS[Phospho (STY)]PKDGNHSFSK	0.531966	0.343316	1.54949	3	0.219034
YDR028C	SDS[Phospho (STY)]GVHS[Phospho (STY)]PITDNSSVASSTTSR	0.386025	0.249214	1.54897	3	0.219153
YNL173C	SEGYVTDGLGKTQS[Phospho (STY)]SESR	0.744852	0.267107	2.78859	1	0.2192
YML123C	AST[Phospho (STY)]AVES[Phospho (STY)]LDNHPPK	1.09306	0.39202	2.78829	1	0.219223
YDR028C	EASLT[Phospho (STY)]DS[Phospho (STY)]S[Phospho (STY)]NES[Phospho (STY)]LHK	2.23759	1.2663	1.76703	2	0.219259
YOL081W	NSDNVNSLNSS[Phospho (STY)]PK	0.269424	0.174039	1.54806	3	0.219358
YPL210C	KS[Phospho (STY)]EQALDISK	0.68796	0.389502	1.76625	2	0.219392
YMR162C	TQSS[Phospho (STY)]KDS[Phospho (STY)]IGGNITTK	-0.386057	0.265361	-1.45483	4	0.219405
YKL052C	LPDS[Phospho (STY)]S[Phospho (STY)]DEDTGSEAVPSR	0.391759	0.26929	1.45478	4	0.219419
YFL014W	ASEALKPDS[Phospho (STY)]QKSYAEQGK	-1.75653	0.630861	-2.78433	1	0.21951
YER026C	RAS[Phospho (STY)]S[Phospho (STY)]IFSINTTPLAPPNATDIQK	-0.719187	0.494748	-1.45364	4	0.219715
YOR083W	YDGHVSMPLLPPTT[Phospho (STY)]PK	-0.440274	0.249816	-1.76239	2	0.220061
YJL110C	STMS[Phospho (STY)]S[Phospho (STY)]PDIISAK	0.396002	0.272726	1.45201	4	0.220138
YDL136W;YDL191W	LSRPS[Phospho (STY)]LPK	-0.438189	0.248755	-1.76153	2	0.22021
YDL185W	AVALGS[Phospho (STY)]PDR	0.503058	0.346524	1.45173	4	0.220213
YCR048W	RHSVTYDNVILPQESMEVS[Phospho (STY)]PR	-0.342434	0.235994	-1.45103	4	0.220395
YNR034W	VNS[Phospho (STY)]VRS[Phospho (STY)]NAS[Phospho (STY)]SR	0.7304	0.473247	1.54338	3	0.220425
YDL122W	AAQQDSS[Phospho (STY)]EDENIGGEYYTK	0.0868316	0.0598469	1.4509	4	0.220429
YCL029C	LTNQFSPM[Oxidation (M)]DDPKS[Phospho (STY)]PTPM[Oxidation (M)]R	0.657479	0.373514	1.76025	2	0.220431
YLR429W	IETPVT[Phospho (STY)]PTETK	0.421598	0.29059	1.45083	4	0.220445
YPL116W	KGDEDS[Phospho (STY)]DHELKEK	-0.969122	0.668102	-1.45056	4	0.220517
YER068W	YVTLS[Phospho (STY)]PEELK	-0.209571	0.13586	-1.54255	3	0.220616
YGR185C	MSASDPNS[Phospho (STY)]KIDLLEEPK	-0.524556	0.36194	-1.44929	4	0.220848
YGR014W	RMS[Phospho (STY)]VQES[Phospho (STY)]ITQSMR	-1.57018	0.56767	-2.76602	1	0.22085
YDR348C	EHS[Phospho (STY)]NSGTYISR	0.396378	0.257176	1.54127	3	0.220907
YPR023C	STS[Phospho (STY)]QSFLTSSVSGR	-0.472754	0.269026	-1.75728	2	0.220948
YPR185W	ANSFEPQS[Phospho (STY)]WQKK	0.681555	0.387889	1.75709	2	0.220983
YDL182W	NFHAEVST[Phospho (STY)]PQVLSAKK	-0.832143	0.540087	-1.54076	3	0.221025
YIL107C	RYS[Phospho (STY)]VIPTAPPSAR	0.880921	0.319209	2.7597	1	0.221315
YKR072C	IIKS[Phospho (STY)]SEK	-0.689228	0.249762	-2.75954	1	0.221327
YBL047C	RANSNEDGES[Phospho (STY)]VSS[Phospho (STY)]IQES[Phospho (STY)]PK	0.686028	0.474631	1.44539	4	0.221869
YPR115W	S[Phospho (STY)]ADNLMASSSR	0.422882	0.292608	1.44522	4	0.221914
YOL139C	FEENVS[Phospho (STY)]VDDTTATPK	0.0507596	0.0351264	1.44505	4	0.221957
YOL054W	NSALAVADDS[Phospho (STY)]DDGITR	0.26272	0.181923	1.44413	4	0.2222
YNL243W	TPART[Phospho (STY)]PTPT[Phospho (STY)]PPVVAEPAIS[Phospho (STY)]PR	0.395376	0.143979	2.74607	1	0.222327
YOL051W	KLS[Phospho (STY)]ISNAASQQPT[Phospho (STY)]PR	0.69522	0.397597	1.74855	2	0.222477
YPR156C	TSTAIS[Phospho (STY)]R	0.150343	0.0979789	1.53444	3	0.222477
YOR110W	TAGLLS[Phospho (STY)]PTEENETTNAGQSK	0.293137	0.191076	1.53413	3	0.222548
YNL225C	NTS[Phospho (STY)]YQES[Phospho (STY)]PGLQERPK	0.234788	0.0856765	2.7404	1	0.22275
YKL101W	RRPS[Phospho (STY)]EESVNPK	0.805078	0.525519	1.53197	3	0.223049
YOL126C	PHSVT[Phospho (STY)]PSIEQDSLK	-0.404569	0.280853	-1.4405	4	0.223155
YMR186W	SVDELTS[Phospho (STY)]LTDYVTR	-0.680429	0.390116	-1.74417	2	0.223249
YGR149W	SRS[Phospho (STY)]FLQLEDFK	-0.50023	0.286871	-1.74374	2	0.223325
YNL227C	GLQT[Phospho (STY)]DDDEDWSTK	0.460365	0.319753	1.43975	4	0.223353
YGR014W	HNTSSS[Phospho (STY)]IPK	-0.238238	0.0871933	-2.7323	1	0.223358
YOL100W	SKS[Phospho (STY)]FVGTAEYVSPELLNDSFTDYR	-0.517359	0.296792	-1.74317	2	0.223426
YGL244W	YKDES[Phospho (STY)]DREHLESLPEMER	0.195402	0.135796	1.43893	4	0.223569
YJL065C	M[Acetyl (Protein N-term)]NNETSGKETASAPLC[Carbamidomethyl (C)]S[Phospho (STY)]PKLPVEK	-0.447806	0.31122	-1.43888	4	0.223584
YDL220C	LS[Phospho (STY)]FHSPNASSIRK	-0.576887	0.401064	-1.43839	4	0.223713
YBR156C	FSIHDTNKS[Phospho (STY)]PVEPLNSVK	0.31971	0.222284	1.43829	4	0.223738
YPL124W	SSQIHIENEST[Phospho (STY)]EDILK	0.14156	0.0984407	1.43802	4	0.22381
YDL019C	ESLENDKEQESDTTAS[Phospho (STY)]TLGQIAK	-0.696852	0.255915	-2.72299	1	0.224061
YLR138W	MDTQMTLS[Phospho (STY)]GDEGEAEEGGGR	0.310388	0.114034	2.72189	1	0.224143
YFR016C	NSS[Phospho (STY)]NPADTTDLSK	0.496158	0.285309	1.73902	2	0.224161
YHL033C	S[Phospho (STY)]KQDASPKPYAVK	0.573134	0.39924	1.43556	4	0.224461
YPR073C	IDSFGTSNYHVGES[Phospho (STY)]PDHR	-0.276811	0.181414	-1.52585	3	0.224469
YOR220W	SSLES[Phospho (STY)]PTM[Oxidation (M)]LK	0.422606	0.243267	1.73721	2	0.224483
YOR217W	QVGSSKPEVIDLDT[Phospho (STY)]ES[Phospho (STY)]DQESTNKTPK	-0.281599	0.196257	-1.43485	4	0.224652
YOR295W	EKPIVS[Phospho (STY)]DSEQSDTK	0.393922	0.274634	1.43435	4	0.224783
YMR086W	VDKKFS[Phospho (STY)]GLS[Phospho (STY)]LR	-0.587929	0.409921	-1.43425	4	0.22481
YLR138W	IHS[Phospho (STY)]LVDK	0.545454	0.38043	1.43378	4	0.224935
YLR052W	KAS[Phospho (STY)]HPIAFGAVAIPTNVNANSLAFNR	-0.821873	0.573275	-1.43365	4	0.224971
YNL225C	DSYEENKS[Phospho (STY)]PSMDQMNYAR	0.112056	0.0781627	1.43363	4	0.224975
YJL084C	TLS[Phospho (STY)]DNETITSR	0.303137	0.211471	1.43347	4	0.225019
YHR065C	LIEAEKEGGS[Phospho (STY)]ES[Phospho (STY)]DS[Phospho (STY)]EEDATAEKK	-0.133615	0.0770481	-1.73417	2	0.225025
YGR155W	FDS[Phospho (STY)]SKLEASTTK	0.334392	0.233282	1.43342	4	0.22503
YGR178C	ALEDDSAS[Phospho (STY)]WDQFAVNEK	-0.712204	0.46759	-1.52314	3	0.225103
YBR102C	S[Phospho (STY)]M[Oxidation (M)]GGSITPGR	0.212747	0.139739	1.52246	3	0.225262
YOR140W	SLGSTSS[Phospho (STY)]LPNDR	0.513942	0.296644	1.73252	2	0.225319
YJL123C	EADATPDDDRSSISS[Phospho (STY)]NSNK	0.681208	0.393249	1.73226	2	0.225367
YPL145C	LAS[Phospho (STY)]ALNLSTK	0.168226	0.117479	1.43197	4	0.225418
YKL172W	HMS[Phospho (STY)]GDEDES[Phospho (STY)]GDDREEEEEEEEEEEGRLDLEK	0.205413	0.143458	1.43188	4	0.225442
YER075C	RAT[Phospho (STY)]APVLPSFKPK	0.309909	0.216499	1.43146	4	0.225554
YIL038C	SET[Phospho (STY)]LDPQER	0.504105	0.291223	1.731	2	0.225592
YEL034W	MS[Phospho (STY)]DEEHTFETADAGSSATYPMQC[Carbamidomethyl (C)]SALRK	-0.448806	0.313726	-1.43057	4	0.225791
YIR007W	AKT[Phospho (STY)]PT[Phospho (STY)]PEPSPASTVASVSTSTSK	0.698444	0.4883	1.43036	4	0.225847
YCL014W	AADVENLS[Phospho (STY)]DDDEHRQNES[Phospho (STY)]R	0.461676	0.322774	1.43034	4	0.225852
YAR002W	SNLS[Phospho (STY)]QENDNEGK	-1.52851	1.00671	-1.51833	3	0.226231
YML006C	IDKSNS[Phospho (STY)]NELDNSK	0.238889	0.167185	1.42889	4	0.226239
YPL118W	RPS[Phospho (STY)]VGNIQEANNLLNIIK	-0.83714	0.586105	-1.42831	4	0.226395
YGL035C	RPSSVLS[Phospho (STY)]LNDLLVGQR	-0.735061	0.514798	-1.42787	4	0.226514
YAL024C	NQS[Phospho (STY)]VLSLYK	0.20246	0.0752874	2.68916	1	0.226648
YML072C	AGDNDDLGQASLDVSS[Phospho (STY)]LEVGK	-1.33407	0.497566	-2.68119	1	0.227266
YGR253C	EAAES[Phospho (STY)]PEEADVEMS	0.263466	0.184916	1.42479	4	0.227339
YDR217C	RNS[Phospho (STY)]DLDAASIK	0.328305	0.216948	1.51329	3	0.227419
YBL103C	SSYSMAYDS[Phospho (STY)]PVDR	0.248782	0.17466	1.42438	4	0.227451
YDR028C	TRS[Phospho (STY)]MGLLDEYIDPTK	-0.74684	0.493687	-1.51278	3	0.227538
YLL021W	ITAQES[Phospho (STY)]IKS[Phospho (STY)]PEAARK	0.476765	0.178181	2.67574	1	0.22769
YFR016C	TPES[Phospho (STY)]PKVVK	0.278852	0.195959	1.42301	4	0.227817
YPR124W	HPEPSPDPIAVADTTSGSDQS[Phospho (STY)]TRLEK	-0.532277	0.309742	-1.71845	2	0.227853
YOR267C	SS[Phospho (STY)]KS[Phospho (STY)]FLNFIGR	-0.39073	0.146277	-2.67116	1	0.228048
YLL043W	GQTTVS[Phospho (STY)]ANVLNIEDFYK	-0.921693	0.537226	-1.71565	2	0.228362
YNL027W	VEQSDTFQWDDILT[Phospho (STY)]PADNQHRPSLTNQFLSPR	-2.70532	1.01438	-2.66698	1	0.228376
YGR186W	DEEAPS[Phospho (STY)]ENEEDELFGEK	0.457106	0.321783	1.42054	4	0.228484
YJL146W	AS[Phospho (STY)]PIRQPSVDVPPLTTR	-1.06643	0.622108	-1.71422	2	0.228623
YDR365C	AYLAS[Phospho (STY)]DS[Phospho (STY)]DES[Phospho (STY)]DGQVDEEAK	2.22422	1.5668	1.4196	4	0.228739
YLL040C	LAVLDPS[Phospho (STY)]ILGER	-0.640925	0.451732	-1.41882	4	0.22895
YDR293C	SYRNS[Phospho (STY)]IKNK	1.18336	0.445177	2.65818	1	0.229069
YLR228C	TALGNS[Phospho (STY)]PTLK	-0.163414	0.0616073	-2.6525	1	0.229517
YHR082C	KSLISS[Phospho (STY)]KVK	0.395329	0.262804	1.50427	3	0.229561
YJL076W	LLS[Phospho (STY)]GTPIMSTMTPNR	0.356875	0.252058	1.41585	4	0.229756
YKL042W	DYS[Phospho (STY)]PSSDAC[Carbamidomethyl (C)]LEC[Carbamidomethyl (C)]SNDLYEK	0.268777	0.189837	1.41583	4	0.22976
YNL298W	YAQNSS[Phospho (STY)]PTAAHFQPQR	0.295135	0.208486	1.41561	4	0.229821
YGL212W	LLGVATSDNSS[Phospho (STY)]TTEVQGR	-0.373715	0.248722	-1.50254	3	0.229975
YLR257W	SLS[Phospho (STY)]RS[Phospho (STY)]ISR	0.542108	0.383182	1.41475	4	0.230053
YBL007C	T[Phospho (STY)]GGFVVPQTTFGM[Oxidation (M)]QSQVTGGILPVQK	-0.508784	0.359649	-1.41467	4	0.230075
YDL126C	RS[Phospho (STY)]VSDAELRR	0.886907	0.33528	2.64528	1	0.230091
YOR045W	M[Acetyl (Protein N-term)]DGMFAM[Oxidation (M)]PGAAAGAAS[Phospho (STY)]PQQPK	-1.05654	0.703592	-1.50164	3	0.230192
YCL024W	RSSFLLSSNPTDSS[Phospho (STY)]PIPLR	-0.67241	0.475646	-1.41368	4	0.230346
YOL061W	GPPDATLTSGGS[Phospho (STY)]LPVS[Phospho (STY)]PRPLVTTLVSSQNTTSSGATGVAALEMK	-0.90791	0.34378	-2.64096	1	0.230435
YDR428C	AIS[Phospho (STY)]PDITLFNK	-0.806283	0.570778	-1.4126	4	0.230638
YGR027W-B	QTNSS[Phospho (STY)]LGGIGDSNAYTTINSK	0.485924	0.184218	2.63776	1	0.230691
YLR131C	SLLDS[Phospho (STY)]PHDTS[Phospho (STY)]PVKETIAR	0.209743	0.148516	1.41226	4	0.230732
YER122C	AIS[Phospho (STY)]SDQLFGR	-0.392765	0.278126	-1.41218	4	0.230753
YMR285C	DQPES[Phospho (STY)]PVPEK	0.335829	0.237886	1.41172	4	0.230879
YBR068C	KETS[Phospho (STY)]PDSISIR	0.376161	0.266597	1.41097	4	0.231084
YDL019C	TAAS[Phospho (STY)]AGNGPTDDGTK	0.2199	0.155921	1.41033	4	0.231259
YPR156C	S[Phospho (STY)]LQDMGVSSK	0.523706	0.371585	1.40938	4	0.231518
YLL018C	FTEVHT[Phospho (STY)]PK	0.675739	0.451711	1.49595	3	0.231557
YPR018W	S[Phospho (STY)]NSDLQAQTASQSQSPEKK	0.592013	0.348669	1.69792	2	0.231618
YFR003C	KRS[Phospho (STY)]YS[Phospho (STY)]PNAYEIQPDYSEYR	-0.263824	0.18727	-1.40879	4	0.23168
YDR122W	AVS[Phospho (STY)]DFVPGFAKPSYDSNYTMNEPVK	-0.662184	0.470178	-1.40837	4	0.231796
YER155C	MRDS[Phospho (STY)]LDTTGR	0.240483	0.170772	1.40821	4	0.23184
YPR074C	GDKLIS[Phospho (STY)]PLKK	-0.398224	0.28279	-1.4082	4	0.231843
YDL201W	AKPLS[Phospho (STY)]QDPGSK	-0.236578	0.139446	-1.69655	2	0.231872
YLR257W	LLT[Phospho (STY)]PQTSSNHALSK	0.379225	0.26942	1.40756	4	0.232018
YJL041W	LNSKPVELKPVS[Phospho (STY)]LDNK	0.277927	0.197472	1.40742	4	0.232056
YOR140W	NSS[Phospho (STY)]GDENTGGGVQEK	1.1267	0.430186	2.6191	1	0.232193
YER155C	SRPAS[Phospho (STY)]MVIETPK	0.338775	0.129563	2.61476	1	0.232545
YBR197C	RKS[Phospho (STY)]SSQEGNPQLVQLK	-0.52221	0.308514	-1.69267	2	0.232595
YBR086C	AVDNDT[Phospho (STY)]AGS[Phospho (STY)]AGKKPLATESTEK	0.18013	0.128402	1.40286	4	0.23331
YDL055C	VLPHKS[Phospho (STY)]ISDNVPK	-0.462627	0.310756	-1.48871	3	0.233311
YOR233W	MSPQLATSRPAS[Phospho (STY)]PTFSTGSK	0.337261	0.240455	1.4026	4	0.233383
YIR003W	ELSGGYEDVDSALHS[Phospho (STY)]EEAS[Phospho (STY)]FHS[Phospho (STY)]L	-1.00437	0.716335	-1.40209	4	0.233523
YOL039W	LAAVPAAGPASAGGAAAASGDAAAEEEKEEEAAEES[Phospho (STY)]DDDM[Oxidation (M)]GFGLFD	0.358137	0.255462	1.40192	4	0.233571
YBL047C	RANSNEDGES[Phospho (STY)]VSSIQESPK	0.130156	0.0500484	2.60061	1	0.2337
YGR162W	NMDDRANS[Phospho (STY)]R	-1.78284	1.05775	-1.68551	2	0.233934
YHR205W	HQPMMTATPLS[Phospho (STY)]PAM[Oxidation (M)]QAK	0.115207	0.0822559	1.40059	4	0.233938
YBL047C	RANSNEDGESVSS[Phospho (STY)]IQES[Phospho (STY)]PK	0.171304	0.122327	1.40038	4	0.233996
YOR264W	VAQTSSC[Carbamidomethyl (C)]NTLLNKLS[Phospho (STY)]IR	0.642571	0.432463	1.48584	3	0.23401
YIL147C	APGS[Phospho (STY)]DDEEGGNLGRPIENPK	0.274645	0.196148	1.40019	4	0.234047
YBR238C	SNMNSTQIS[Phospho (STY)]R	0.364798	0.260557	1.40007	4	0.234081
YER131W;YGL189C	DLS[Phospho (STY)]EASVYPEYALPK	-0.642345	0.458798	-1.40006	4	0.234084
YDR363W	SSIRS[Phospho (STY)]IS[Phospho (STY)]PAGK	0.53287	0.35873	1.48544	3	0.234109
YBR189W	LDSEKHIDFAPTS[Phospho (STY)]PFGGARPGR	-0.73253	0.4932	-1.48526	3	0.234152
YBR007C	TFS[Phospho (STY)]DFHTTEKDSK	-0.380224	0.271643	-1.39972	4	0.234179
YER169W	NISGISHS[Phospho (STY)]APHS[Phospho (STY)]PVNPNISLIK	-0.276374	0.197529	-1.39915	4	0.234335
YPL269W	VSRGENEKS[Phospho (STY)]PDSFITSR	-0.155032	0.110863	-1.39841	4	0.23454
YAL038W	LTS[Phospho (STY)]LNVVAGSDLRR	-0.232099	0.156475	-1.4833	3	0.234631
YPR156C	QIDGASSPSSNEDALES[Phospho (STY)]DNNEK	0.576291	0.412255	1.3979	4	0.234682
YML070W	TSAPS[Phospho (STY)]VNDDLLHNEVTAK	0.226687	0.162228	1.39733	4	0.23484
YBR211C	TPNAVYREENSPIQSPVQPILSS[Phospho (STY)]PK	1.04213	0.403284	2.58412	1	0.23506
YPL085W	LGTVPSNYVS[Phospho (STY)]S[Phospho (STY)]PDLVRR	-0.312874	0.224142	-1.39588	4	0.235245
YNL077W	YSS[Phospho (STY)]PVSGFYDHDINGY	-0.329437	0.127727	-2.57923	1	0.235466
YLR413W	AVQESDSTT[Phospho (STY)]S[Phospho (STY)]RIIEEHESPIDAEK	-0.306549	0.118893	-2.57835	1	0.235539
YNR047W	AASEPNGLQLASATS[Phospho (STY)]PTSSSAR	0.790713	0.534497	1.47936	3	0.235597
YER123W	ISSNPQS[Phospho (STY)]FTK	0.531238	0.31684	1.67667	2	0.2356
YIL121W	T[Phospho (STY)]ES[Phospho (STY)]VKPEPEITAPPHSR	0.714913	0.51268	1.39446	4	0.235639
[truncated: 6,780 more rows]

## Sheet: S332
Peptide quantified	EVGAS[Phospho (STY)]MTR
Peptide abundance	Cells	Replicate
20171	EV	1
26427	EV	2
60503	EV	3
5419844	Gal-2u ISR1	1
7436872	Gal-2u ISR1	2
6367153	Gal-2u ISR1	3
